# Supplementary material for: 2-(2-Pyridylamino)pyridinium tetra­chlorido­zincate(II)
Source: Acta Crystallogr Sect E Struct Rep Online. 2008 May 7;64(Pt 6):m777–8. doi: 10.1107/S1600536808007745 (PMC2961562; doi:10.1107/S1600536808007745)
Supplement: Supplementary file 1 [file e-64-0m777-sup1.cif]

##############################################################################
###                                                                        ###
###        Electronic paper (Acta Crystallographica Section E)             ###
###                                                                        ###
##############################################################################
#                                                                            #
# This CIF contains the data in a paper accepted for publication in Acta     #
# Crystallographica Section E. It conforms to the requirements of Notes      #
# for Authors for Section E, and has been peer reviewed under the auspices   #
# of the IUCr Commission on Journals.                                        #
#                                                                            #
# Full details of the Crystallographic Information File format               #
# are given in the paper "The Crystallographic Information File (CIF):       #
# a New Standard Archive File for Crystallography" by S. R. Hall, F. H.      #
# Allen and I. D. Brown [Acta Cryst. (1991), A47, 655-685].                  #
#                                                                            #
# The current version of the core CIF dictionary is obtainable from          #
# ftp://ftp.iucr.org/pub/cif_core.dic. The current version number is 2.4.    #
#                                                                            #
# Software is freely available for graphical display of the structure(s) in  #
# this CIF.  For information consult the CIF home page http://www.iucr.org/  #
# cif/home.html                                                              #
#                                                                            #
# This file may be used for bona fide research purposes within the           #
# scientific community so long as proper attribution is given to the journal # 
# article from which it was obtained.                                        #
#                                                                            #
##############################################################################
                                             
data_I
_audit_creation_method     SHELXL97
_chemical_name_systematic
;
2-(2-Pyridylamino)pyridinium tetrachloridozincate(II)
;
_chemical_name_common     ?
_chemical_formula_moiety     '2C10 H10 N3 + , Cl4 Zn 2-'
_chemical_formula_sum     'C20 H20 Cl4 N6 Zn'
_chemical_formula_iupac     '(C10 H10 N3)2 [Zn Cl4]'
_chemical_formula_weight     551.61
_chemical_melting_point     ?
_symmetry_cell_setting     monoclinic
_symmetry_space_group_name_H-M     'C 2/c'
_symmetry_space_group_name_Hall     '-C 2yc'
loop_
    _symmetry_equiv_pos_as_xyz
    'x, y, z'
    '-x, y, -z+1/2'
    'x+1/2, y+1/2, z'
    '-x+1/2, y+1/2, -z+1/2'
    '-x, -y, -z'
    'x, -y, z-1/2'
    '-x+1/2, -y+1/2, -z'
    'x+1/2, -y+1/2, z-1/2'
_cell_length_a     14.620(3)
_cell_length_b     11.260(2)
_cell_length_c     14.765(3)
_cell_angle_alpha     90.00
_cell_angle_beta     101.13(3)
_cell_angle_gamma     90.00
_cell_volume     2384.9(8)
_cell_formula_units_Z     4
_cell_measurement_reflns_used     12557
_cell_measurement_theta_min     2.910
_cell_measurement_theta_max     27.485
_cell_measurement_temperature     150(2)
_exptl_crystal_description     prism
_exptl_crystal_colour     yellow
_exptl_crystal_size_max     0.1
_exptl_crystal_size_mid     0.1
_exptl_crystal_size_min     0.1
_exptl_crystal_density_diffrn     1.536
_exptl_crystal_density_meas     ?
_exptl_crystal_density_method     'not measured'
_exptl_crystal_F_000     1120
_exptl_absorpt_coefficient_mu     1.498
_exptl_absorpt_correction_type     multi-scan
_exptl_absorpt_process_details     '(SADABS in SAINT-NT; Bruker, 1999)'
_exptl_absorpt_correction_T_min     0.861
_exptl_absorpt_correction_T_max     0.861
_exptl_special_details
;
;
_diffrn_ambient_temperature     298(2)
_diffrn_radiation_type     MoK\a
_diffrn_radiation_wavelength     0.71073
_diffrn_radiation_source     'fine-focus sealed tube'
_diffrn_radiation_monochromator     graphite
_diffrn_measurement_device_type     'Siemens SMART CCD area-detector'
_diffrn_measurement_method     'phi and omega scans'
_diffrn_detector_area_resol_mean     ?
_diffrn_reflns_number     8907
_diffrn_reflns_av_R_equivalents     0.0292
_diffrn_reflns_av_sigmaI/netI     0.0271
_diffrn_reflns_theta_min     3.59
_diffrn_reflns_theta_max     27.50
_diffrn_reflns_theta_full     27.50
_diffrn_measured_fraction_theta_max     0.998
_diffrn_measured_fraction_theta_full     0.998
_diffrn_reflns_limit_h_min     -18
_diffrn_reflns_limit_h_max     18
_diffrn_reflns_limit_k_min     -14
_diffrn_reflns_limit_k_max     14
_diffrn_reflns_limit_l_min     -18
_diffrn_reflns_limit_l_max     19
_diffrn_standards_number     ?
_diffrn_standards_interval_count     ?
_diffrn_standards_interval_time     ?
_diffrn_standards_decay_%     0
_refine_special_details
;
Refinement of <i>F</i>^2^ against ALL reflections. The weighted <i>R</i>-factor
<i>wR</i> and goodness of fit <i>S</i> are based on <i>F</i>^2^, conventional
<i>R</i>-factors <i>R</i> are based on <i>F</i>, with <i>F</i> set to zero for
negative <i>F</i>^2^. The threshold expression of <i>F</i>^2^ >
\s(<i>F</i>^2^) is used only for calculating <i>R</i>-factors(gt) <i>etc</i>.
and is not relevant to the choice of reflections for refinement.
<i>R</i>-factors based on <i>F</i>^2^ are statistically about twice as large
as those based on <i>F</i>, and <i>R</i>- factors based on ALL data will be
even larger.
;
_reflns_number_total     2718
_reflns_number_gt     2063
_reflns_threshold_expression     >2sigma(I)
_refine_ls_structure_factor_coef     Fsqd
_refine_ls_matrix_type     full
_refine_ls_R_factor_all     0.0519
_refine_ls_R_factor_gt     0.0312
_refine_ls_wR_factor_gt     0.0699
_refine_ls_wR_factor_ref     0.0791
_refine_ls_goodness_of_fit_ref     1.166
_refine_ls_restrained_S_all     1.166
_refine_ls_number_reflns     2718
_refine_ls_number_parameters     145
_refine_ls_number_restraints     0
_refine_ls_hydrogen_treatment     mixed
_refine_ls_weighting_scheme     calc
_refine_ls_weighting_details
         'calc w=1/[\s^2^(Fo^2^)+(0.0297P)^2^+1.3722P] where P=(Fo^2^+2Fc^2^)/3'
_atom_sites_solution_hydrogens     geom
_atom_sites_solution_primary     direct
_atom_sites_solution_secondary     difmap
_refine_ls_shift/su_max     0.001
_refine_ls_shift/su_mean     0.000
_refine_diff_density_max     0.528
_refine_diff_density_min     -0.306
_refine_ls_extinction_method     none
_refine_ls_extinction_coef     ?
loop_
    _atom_type_symbol
    _atom_type_description
    _atom_type_scat_dispersion_real
    _atom_type_scat_dispersion_imag
    _atom_type_scat_source
    'C' 'C' 0.0033 0.0016
                         'International Tables Vol C Tables 4.2.6.8 and 6.1.1.4'
    'H' 'H' 0.0000 0.0000
                         'International Tables Vol C Tables 4.2.6.8 and 6.1.1.4'
    'N' 'N' 0.0061 0.0033
                         'International Tables Vol C Tables 4.2.6.8 and 6.1.1.4'
    'Cl' 'Cl' 0.1484 0.1585
                         'International Tables Vol C Tables 4.2.6.8 and 6.1.1.4'
    'Zn' 'Zn' 0.2839 1.4301
                         'International Tables Vol C Tables 4.2.6.8 and 6.1.1.4'
_computing_data_collection     'SMART-NT (Bruker, 2001)'
_computing_cell_refinement     'SAINT-NT (Bruker, 1999)'
_computing_data_reduction     'SAINT-NT (Bruker, 1999)'
_computing_structure_solution     'SHELXTL-NT (Sheldrick, 2008)'
_computing_structure_refinement     'SHELXTL-NT (Sheldrick, 2008)'
_computing_molecular_graphics     'SHELXTL-NT (Sheldrick, 2008)'
_computing_publication_material     'SHELXTL-NT (Sheldrick, 2008)'
loop_
    _atom_site_type_symbol
    _atom_site_label
    _atom_site_fract_x
    _atom_site_fract_y
    _atom_site_fract_z
    _atom_site_U_iso_or_equiv
    _atom_site_adp_type
    _atom_site_calc_flag
    _atom_site_refinement_flags
    _atom_site_occupancy
    _atom_site_disorder_assembly
    _atom_site_disorder_group
    Zn Zn 0.5000 0.81308(3) 0.7500 0.03912(11) Uani d S 1 . .
    Cl Cl1 0.42368(4) 0.92732(5) 0.84063(4) 0.05165(16) Uani d . 1 . .
    Cl Cl2 0.39576(4) 0.69311(5) 0.65703(4) 0.05397(16) Uani d . 1 . .
    N N1 0.49641(13) 0.42148(17) 0.60363(12) 0.0447(4) Uani d . 1 . .
    H H1N 0.437(3) 0.478(3) 0.5901(7) 0.054 Uiso calc PR 0.50 . .
    C C1 0.57114(16) 0.4524(2) 0.66942(15) 0.0479(5) Uani d . 1 . .
    H H1 0.5699 0.5234 0.7013 0.057 Uiso calc R 1 . .
    C C2 0.64808(18) 0.3812(3) 0.68967(17) 0.0575(6) Uani d . 1 . .
    H H2 0.6992 0.4034 0.7343 0.069 Uiso calc R 1 . .
    C C3 0.64815(19) 0.2743(3) 0.64175(18) 0.0645(7) Uani d . 1 . .
    H H3 0.6995 0.2241 0.6552 0.077 Uiso calc R 1 . .
    C C4 0.57324(19) 0.2427(2) 0.57501(17) 0.0568(6) Uani d . 1 . .
    H H4 0.5732 0.1712 0.5434 0.068 Uiso calc R 1 . .
    C C5 0.49701(15) 0.3193(2) 0.55522(15) 0.0428(5) Uani d . 1 . .
    N N2 0.42142(14) 0.29509(19) 0.48707(14) 0.0515(5) Uani d . 1 . .
    H H2N 0.4271(2) 0.228(2) 0.4519(12) 0.062 Uiso calc R 1 . .
    C C6 0.33748(15) 0.3559(2) 0.46259(15) 0.0435(5) Uani d . 1 . .
    C C7 0.26855(17) 0.3177(2) 0.38963(17) 0.0533(6) Uani d . 1 . .
    H H7 0.2780 0.2514 0.3550 0.064 Uiso calc R 1 . .
    C C8 0.18643(18) 0.3801(3) 0.37007(18) 0.0602(7) Uani d . 1 . .
    H H8 0.1393 0.3559 0.3219 0.072 Uiso calc R 1 . .
    C C9 0.17357(19) 0.4798(3) 0.42241(19) 0.0640(7) Uani d . 1 . .
    H H9 0.1180 0.5224 0.4103 0.077 Uiso calc R 1 . .
    C C10 0.24470(17) 0.5133(3) 0.49185(19) 0.0612(7) Uani d . 1 . .
    H H10 0.2370 0.5805 0.5262 0.073 Uiso calc R 1 . .
    N N3 0.32622(14) 0.45227(19) 0.51276(14) 0.0508(5) Uani d . 1 . .
    H H3N 0.378(3) 0.4795(17) 0.566(3) 0.061 Uiso calc PR 0.50 . .
loop_
    _atom_site_aniso_label
    _atom_site_aniso_U_11
    _atom_site_aniso_U_22
    _atom_site_aniso_U_33
    _atom_site_aniso_U_12
    _atom_site_aniso_U_13
    _atom_site_aniso_U_23
    Zn 0.0415(2) 0.03647(19) 0.03747(19) 0.000 0.00295(13) 0.000
    Cl1 0.0604(4) 0.0447(3) 0.0527(3) 0.0036(3) 0.0181(3) -0.0025(3)
    Cl2 0.0527(3) 0.0485(3) 0.0531(3) -0.0037(3) -0.0089(3) -0.0057(3)
    N1 0.0472(10) 0.0473(11) 0.0400(10) 0.0084(9) 0.0093(8) 0.0012(8)
    C1 0.0519(13) 0.0508(13) 0.0397(12) 0.0013(11) 0.0059(10) -0.0005(10)
    C2 0.0503(14) 0.0758(18) 0.0438(13) 0.0054(13) 0.0025(10) 0.0067(13)
    C3 0.0570(15) 0.0811(19) 0.0537(15) 0.0292(14) 0.0068(12) 0.0073(14)
    C4 0.0635(16) 0.0573(15) 0.0494(14) 0.0217(13) 0.0103(12) -0.0014(12)
    C5 0.0450(11) 0.0492(12) 0.0357(10) 0.0077(10) 0.0114(9) 0.0059(10)
    N2 0.0539(12) 0.0482(12) 0.0517(12) 0.0065(9) 0.0089(9) -0.0097(9)
    C6 0.0437(12) 0.0453(12) 0.0427(12) 0.0040(10) 0.0111(9) 0.0040(10)
    C7 0.0550(14) 0.0547(14) 0.0486(13) 0.0022(12) 0.0062(11) -0.0063(12)
    C8 0.0507(14) 0.0729(18) 0.0527(14) 0.0006(13) -0.0006(11) -0.0021(13)
    C9 0.0477(14) 0.0779(19) 0.0627(16) 0.0164(13) 0.0016(12) -0.0026(14)
    C10 0.0524(14) 0.0685(17) 0.0607(16) 0.0195(13) 0.0061(12) -0.0118(14)
    N3 0.0457(11) 0.0574(12) 0.0478(11) 0.0096(9) 0.0050(9) -0.0066(10)
_geom_special_details
;
All e.s.d.'s (except the e.s.d. in the dihedral angle between two l.s. planes)
are estimated using the full covariance matrix. The cell e.s.d.'s are taken
into account individually in the estimation of e.s.d.'s in distances, angles
and torsion angles; correlations between e.s.d.'s in cell parameters are only
used when they are defined by crystal symmetry. An approximate (isotropic)
treatment of cell e.s.d.'s is used for estimating e.s.d.'s involving l.s.
planes.
Least-squares planes (<i>x</i>,<i>y</i>,<i>z</i> in crystal coordinates) and
deviations from them (* indicates atom used to define plane)
- 7.5257 (0.0143) <i>x</i> - 6.4929 (0.0111) <i>y</i> + 10.6583 (0.0124)
<i>z</i> = 0.0740 (0.0091)
* -0.0004 (0.0017) N3 * 0.0057 (0.0017) C6 * -0.0049 (0.0019) C7 * -0.0009
(0.0021) C8 * 0.0062 (0.0022) C9 * -0.0057 (0.0021) C10
Rms deviation of fitted atoms = 0.0046
- 8.0734 (0.0131) <i>x</i> - 5.2989 (0.0109) <i>y</i> + 11.5436 (0.0110)
<i>z</i> = 0.7176 (0.0115)
Angle to previous plane (with approximate e.s.d.) = 7.15 (0.16)
* 0.0093 (0.0015) N1 * 0.0017 (0.0017) C1 * -0.0085 (0.0019) C2 * 0.0045
(0.0020) C3 * 0.0061 (0.0019) C4 * -0.0132 (0.0016) C5
Rms deviation of fitted atoms = 0.0081
;
loop_
    _geom_bond_atom_site_label_1
    _geom_bond_atom_site_label_2
    _geom_bond_site_symmetry_2
    _geom_bond_distance
    _geom_bond_publ_flag
    Zn Cl2 . 2.2856(8) ?
    Zn Cl2 2_656 2.2856(8) ?
    Zn Cl1 2_656 2.2949(7) ?
    Zn Cl1 . 2.2949(7) ?
    N1 C5 . 1.355(3) ?
    N1 C1 . 1.360(3) ?
    N1 H1N . 1.0584 ?
    C1 C2 . 1.366(3) ?
    C1 H1 . 0.9300 ?
    C2 C3 . 1.397(4) ?
    C2 H2 . 0.9300 ?
    C3 C4 . 1.371(4) ?
    C3 H3 . 0.9300 ?
    C4 C5 . 1.395(3) ?
    C4 H4 . 0.9300 ?
    C5 N2 . 1.371(3) ?
    N2 C6 . 1.391(3) ?
    N2 H2N . 0.9333 ?
    C6 N3 . 1.342(3) ?
    C6 C7 . 1.394(3) ?
    C7 C8 . 1.373(4) ?
    C7 H7 . 0.9300 ?
    C8 C9 . 1.396(4) ?
    C8 H8 . 0.9300 ?
    C9 C10 . 1.365(4) ?
    C9 H9 . 0.9300 ?
    C10 N3 . 1.359(3) ?
    C10 H10 . 0.9300 ?
    N3 H3N . 1.0328 ?
loop_
    _geom_angle_atom_site_label_1
    _geom_angle_atom_site_label_2
    _geom_angle_atom_site_label_3
    _geom_angle_site_symmetry_1
    _geom_angle_site_symmetry_3
    _geom_angle
    _geom_angle_publ_flag
    Cl2 Zn Cl2 . 2_656 107.54(4) ?
    Cl2 Zn Cl1 . 2_656 108.90(3) ?
    Cl2 Zn Cl1 2_656 2_656 109.79(3) ?
    Cl2 Zn Cl1 . . 109.79(3) ?
    Cl2 Zn Cl1 2_656 . 108.90(3) ?
    Cl1 Zn Cl1 2_656 . 111.82(4) ?
    C5 N1 C1 . . 120.5(2) ?
    C5 N1 H1N . . 119.7 ?
    C1 N1 H1N . . 119.7 ?
    N1 C1 C2 . . 121.4(2) ?
    N1 C1 H1 . . 119.3 ?
    C2 C1 H1 . . 119.3 ?
    C1 C2 C3 . . 118.4(2) ?
    C1 C2 H2 . . 120.8 ?
    C3 C2 H2 . . 120.8 ?
    C4 C3 C2 . . 120.6(2) ?
    C4 C3 H3 . . 119.7 ?
    C2 C3 H3 . . 119.7 ?
    C3 C4 C5 . . 119.0(2) ?
    C3 C4 H4 . . 120.5 ?
    C5 C4 H4 . . 120.5 ?
    N1 C5 N2 . . 118.03(19) ?
    N1 C5 C4 . . 120.1(2) ?
    N2 C5 C4 . . 121.9(2) ?
    C5 N2 C6 . . 129.7(2) ?
    C5 N2 H2N . . 115.2 ?
    C6 N2 H2N . . 115.2 ?
    N3 C6 N2 . . 116.8(2) ?
    N3 C6 C7 . . 121.9(2) ?
    N2 C6 C7 . . 121.3(2) ?
    C8 C7 C6 . . 118.5(2) ?
    C8 C7 H7 . . 120.8 ?
    C6 C7 H7 . . 120.8 ?
    C7 C8 C9 . . 120.1(2) ?
    C7 C8 H8 . . 120.0 ?
    C9 C8 H8 . . 120.0 ?
    C10 C9 C8 . . 118.2(2) ?
    C10 C9 H9 . . 120.9 ?
    C8 C9 H9 . . 120.9 ?
    N3 C10 C9 . . 122.6(2) ?
    N3 C10 H10 . . 118.7 ?
    C9 C10 H10 . . 118.7 ?
    C6 N3 C10 . . 118.6(2) ?
    C6 N3 H3N . . 120.7 ?
    C10 N3 H3N . . 120.7 ?
loop_
    _geom_torsion_atom_site_label_1
    _geom_torsion_atom_site_label_2
    _geom_torsion_atom_site_label_3
    _geom_torsion_atom_site_label_4
    _geom_torsion_site_symmetry_1
    _geom_torsion_site_symmetry_2
    _geom_torsion_site_symmetry_3
    _geom_torsion_site_symmetry_4
    _geom_torsion
    _geom_torsion_publ_flag
    C5 N1 C1 C2 . . . . -1.0(3) ?
    N1 C1 C2 C3 . . . . -0.7(4) ?
    C1 C2 C3 C4 . . . . 1.0(4) ?
    C2 C3 C4 C5 . . . . 0.4(4) ?
    C1 N1 C5 N2 . . . . -177.3(2) ?
    C1 N1 C5 C4 . . . . 2.4(3) ?
    C3 C4 C5 N1 . . . . -2.1(4) ?
    C3 C4 C5 N2 . . . . 177.6(2) ?
    N1 C5 N2 C6 . . . . -5.5(4) ?
    C4 C5 N2 C6 . . . . 174.7(2) ?
    C5 N2 C6 N3 . . . . -1.0(4) ?
    C5 N2 C6 C7 . . . . 179.3(2) ?
    N3 C6 C7 C8 . . . . -1.0(4) ?
    N2 C6 C7 C8 . . . . 178.7(2) ?
    C6 C7 C8 C9 . . . . 0.4(4) ?
    C7 C8 C9 C10 . . . . 0.7(4) ?
    C8 C9 C10 N3 . . . . -1.2(5) ?
    N2 C6 N3 C10 . . . . -179.1(2) ?
    C7 C6 N3 C10 . . . . 0.6(4) ?
    C9 C10 N3 C6 . . . . 0.6(4) ?
loop_
    _geom_hbond_atom_site_label_D
    _geom_hbond_atom_site_label_H
    _geom_hbond_atom_site_label_A
    _geom_hbond_site_symmetry_A
    _geom_hbond_distance_DH
    _geom_hbond_distance_HA
    _geom_hbond_distance_DA
    _geom_hbond_angle_DHA
    N1 H1N N3 . 1.06 1.82 2.612(3) 128.5
    N3 H3N N1 . 1.03 1.83 2.612(3) 129.9
    N1 H1N Cl2 . 1.06 2.727 3.548(2) 133.8
    N3 H3N Cl2 . 1.03 2.743 3.477(3) 128.5
    N2 H2N Cl1 6_565 0.93 2.39000 3.313(3) 169.8
data_New_Global_Publ_Block
_journal_date_recd_electronic     2008-03-14
_journal_date_accepted     2008-03-21
_journal_name_full     'Acta Crystallographica, Section E'
_journal_year     2008
_journal_volume     64
_journal_issue      6
_journal_page_first     m777
_journal_page_last     m778
_journal_paper_category     QM
_journal_coeditor_code     ZL2105
_publ_contact_author_name     'Venegas-Yazigi, Diego'
_publ_contact_author_address
;
Facultad de Qu\'imica y Biolog\'ia
Universidad de Santiago de Chile
Casilla 40, Correo 33
Santiago, Chile
;
_publ_contact_author_email     'dvy@usach.cl'
_publ_contact_author_fax     '(56 2) 9782868'
_publ_contact_author_phone     '(56 2) 9782862'
_publ_section_title
;
2-(2-Pyridylamino)pyridinium tetrachloridozincate(II)
;
loop_
    _publ_author_name
    _publ_author_footnote
    _publ_author_address
    'Venegas-Yazigi, Diego' .
;
Facultad de Qu\'imica y Biolog\'ia
Universidad de Santiago de Chile
Casilla 40, Correo 33
Santiago, Chile
and
Centro para la Investigaci\'on Interdisciplinaria
Avanzada en Ciencias de los Materiales
CIMAT
Universidad de Chile
;
    'Castillo, Carolina' .
;
Departamento de Qu\'imica
Universidad Tecnol\'ogica Metropolitana
Santiago
Chile
;
    'Paredes-Garc\'ia, Ver\'onica' .
;
Departamento de Qu\'imica
Universidad Tecnol\'ogica Metropolitana
Santiago
Chile
and
Centro para la Investigaci\'on Interdisciplinaria
Avanzada en Ciencias de los Materiales
CIMAT
Universidad de Chile
;
    'Vega, Andr\'es' .
;
Departamento de Ciencias Qu\'imicas
Facultad de Ecolog\'ia y Recursos Naturales
Universidad Andr\'es Bello
Av. Rep\'ublica 275,3^er^ piso
Santiago
Chile
;
    'Spodine, Evgenia' .
;
Facultad de Ciencias Qu\'imicas y Farmace\'uticas
Universidad de Chile,
Casilla 233
Santiago
Chile
and
Centro para la Investigaci\'on Interdisciplinaria
Avanzada en Ciencias de los Materiales
CIMAT
Universidad de Chile
;
_publ_section_synopsis     .
