# Supplementary material for: 2-(2-Pyridylamino)pyridinium tetra­chlorido­zincate(II)
Source: Acta Crystallogr Sect E Struct Rep Online. 2008 May 7;64(Pt 6):m777–8. doi: 10.1107/S1600536808007745 (PMC2961562; doi:10.1107/S1600536808007745)
Supplement: Supplementary file 2 [file e-64-0m777-Isup2.hkl]

# 
# h,k,l, Fc-squared, Fo-squared, sigma(Fo-squared) and status flag 
# 
data_I
_shelx_title ' ANDYZn in C2/c' 
_shelx_refln_list_code          4 
_shelx_F_calc_maximum      353.33 
_exptl_crystal_F_000      1120.00 
_reflns_d_resolution_high  0.7697 
 
loop_ 
 _symmetry_equiv_pos_as_xyz 
 'x, y, z' 
 '-x, y, -z+1/2' 
 'x+1/2, y+1/2, z' 
 '-x+1/2, y+1/2, -z+1/2' 
 '-x, -y, -z' 
 'x, -y, z-1/2' 
 '-x+1/2, -y+1/2, -z' 
 'x+1/2, -y+1/2, z-1/2' 
 
_cell_length_a    14.6201 
_cell_length_b    11.2600 
_cell_length_c    14.7649 
_cell_angle_alpha  90.000 
_cell_angle_beta  101.128 
_cell_angle_gamma  90.000 
 
_shelx_F_squared_multiplier     1.000 
 
loop_ 
 _refln_index_h 
 _refln_index_k 
 _refln_index_l 
 _refln_F_squared_calc 
 _refln_F_squared_meas 
 _refln_F_squared_sigma 
 _refln_observed_status 
   4   0   0      662.42      695.54     15.54 o 
   6   0   0      142.96      136.24     14.29 o 
   8   0   0     1165.77     1135.59     26.35 o 
  10   0   0     7000.77     6825.22    122.18 o 
  12   0   0    17083.67    16886.96    289.68 o 
  14   0   0     1544.04     1484.63     72.46 o 
  16   0   0      639.50      663.26     87.25 o 
  18   0   0      380.25      429.20     56.56 o 
   3   1   0     1410.44     1459.94     24.89 o 
   5   1   0       52.75       50.12      6.31 o 
   7   1   0     2954.37     2998.71     39.80 o 
   9   1   0       40.94       40.24      7.16 o 
  11   1   0      219.77      193.63     10.22 o 
  13   1   0      111.01      153.15     19.88 o 
  15   1   0      268.29      322.70     20.81 o 
  17   1   0        4.85       56.23     72.59 o 
   0   2   0     8624.38     7291.67   1126.47 o 
   2   2   0    13490.40    12448.61    151.41 o 
   4   2   0       16.58        0.50      8.11 o 
   6   2   0      381.09      419.22     16.67 o 
   8   2   0     9423.58     9282.57    162.63 o 
  10   2   0     4324.37     4189.96     70.60 o 
  12   2   0       11.86       -3.12     20.91 o 
  14   2   0      190.85      148.00     21.09 o 
  16   2   0        5.49        1.23     18.73 o 
  18   2   0      204.08      194.62     61.14 o 
   1   3   0     2550.88     2632.35     45.38 o 
   3   3   0    21751.55    21936.78    265.97 o 
   5   3   0    15283.52    14256.84    175.40 o 
   7   3   0     2928.17     2574.05     83.47 o 
   9   3   0       35.92        6.57     12.63 o 
  11   3   0      485.77      531.14     21.86 o 
  13   3   0      132.73      122.05     23.75 o 
  15   3   0     1643.27     1598.35     39.74 o 
  17   3   0      121.09      100.40     26.95 o 
   0   4   0     1139.77     1080.86     35.09 o 
   2   4   0       41.68       34.18      6.64 o 
   4   4   0      100.74       99.27     10.55 o 
   6   4   0     3157.50     3386.00     48.73 o 
   8   4   0        4.91      -12.93     19.18 o 
  10   4   0       75.60      118.53     22.39 o 
  12   4   0        2.17       21.48     31.34 o 
  14   4   0       71.55       88.62     29.17 o 
  16   4   0        8.45       12.59     25.08 o 
   1   5   0     1591.00     1566.87     32.48 o 
   3   5   0     8115.43     7710.10    146.84 o 
   5   5   0    25886.53    25089.53    306.50 o 
   7   5   0    12364.35    11881.16    149.24 o 
   9   5   0      160.31      145.88     23.14 o 
  11   5   0        7.50       -6.18     17.97 o 
  13   5   0      408.94      428.31     24.76 o 
  15   5   0      601.75      662.76     30.54 o 
  17   5   0      212.89      214.74     26.01 o 
   0   6   0     1029.08      894.64     36.84 o 
   2   6   0      102.98      152.40     11.32 o 
   4   6   0     2870.54     3023.14     48.78 o 
   6   6   0     3324.55     3283.40     82.16 o 
   8   6   0     5648.71     5617.74     82.62 o 
  10   6   0      908.71      913.17     45.32 o 
  12   6   0      108.71       78.60     18.44 o 
  14   6   0      243.85      221.47     25.98 o 
  16   6   0       20.29       27.28     29.77 o 
   1   7   0       78.27       26.66     18.22 o 
   3   7   0     1244.61     1142.94     25.35 o 
   5   7   0        7.94       11.79     21.06 o 
   7   7   0      142.50      100.25     10.23 o 
   9   7   0      504.63      480.61     21.91 o 
  11   7   0        2.37       -0.39     27.54 o 
  13   7   0      534.25      552.02     28.31 o 
  15   7   0      225.98      288.58     27.64 o 
   0   8   0    20172.63    20587.80    456.37 o 
   2   8   0    12811.22    12849.87    181.63 o 
   4   8   0     1056.59     1022.03     25.27 o 
   6   8   0      130.06      118.66     14.95 o 
   8   8   0     1301.60     1245.44     37.04 o 
  10   8   0     4045.37     4096.48     94.81 o 
  12   8   0     1664.53     1689.96     46.56 o 
  14   8   0      384.93      408.78     27.31 o 
   1   9   0      384.05      344.72     29.66 o 
   3   9   0      393.77      375.01     18.07 o 
   5   9   0      311.16      326.93     17.38 o 
   7   9   0       99.75       65.38     17.03 o 
   9   9   0       15.12        5.77     17.82 o 
  11   9   0        1.59       -7.97     31.74 o 
  13   9   0      133.51      199.02     40.49 o 
   0  10   0     1982.13     1935.44     89.29 o 
   2  10   0      769.20      742.13     30.67 o 
   4  10   0      276.50      267.46     17.44 o 
   6  10   0       13.26       10.82     16.87 o 
   8  10   0     1609.21     1491.14     24.76 o 
  10  10   0     1087.02     1053.24     35.43 o 
  12  10   0       59.88       -8.40     30.96 o 
   1  11   0      450.93      462.76     21.39 o 
   3  11   0      164.50      156.07     20.03 o 
   5  11   0      640.05      644.57     20.26 o 
   7  11   0      308.48      329.18     20.41 o 
   9  11   0       40.13        6.10     14.48 o 
  11  11   0       99.64       65.04     31.39 o 
   0  12   0       11.06       35.04     32.56 o 
   2  12   0      153.02      171.13     20.19 o 
   4  12   0      287.18      277.62     29.00 o 
   6  12   0       37.48        4.93     19.56 o 
   8  12   0        5.79       15.47     18.63 o 
  10  12   0       15.36        2.48     58.66 o 
   1  13   0      133.12      142.82     16.35 o 
   3  13   0      424.28      390.46     24.85 o 
   5  13   0     1844.04     1996.36     36.96 o 
   7  13   0     1239.13     1413.89     57.86 o 
   0  14   0       13.42       20.88     21.64 o 
   2  14   0       25.67       40.48     27.93 o 
   4  14   0      204.36      182.52     33.89 o 
 -17   1   1       96.56      101.98     17.60 o 
 -15   1   1       24.98       33.98      9.30 o 
 -13   1   1      246.25      222.44     10.85 o 
 -11   1   1     6450.67     6282.81     80.84 o 
  -9   1   1    12135.31    12188.73    147.96 o 
  -7   1   1     1533.72     1676.85     39.29 o 
  -5   1   1     2208.52     2054.94     40.45 o 
  -3   1   1    24324.28    24471.19    353.60 o 
   3   1   1     2344.53     1864.76     27.11 o 
   5   1   1       37.45       21.16      7.15 o 
   7   1   1     3012.87     2973.30     50.63 o 
   9   1   1     6873.96     6476.35     89.46 o 
  11   1   1     1139.97     1073.12     23.46 o 
  13   1   1      452.78      418.24     15.65 o 
  15   1   1       60.94       95.41     12.88 o 
  17   1   1      590.77      603.34     19.71 o 
 -18   2   1       25.85       21.33     18.65 o 
 -16   2   1      218.05      194.31     18.78 o 
 -14   2   1     3983.31     4246.89     76.45 o 
 -12   2   1     1815.89     1911.35     40.80 o 
 -10   2   1      583.59      522.40     14.86 o 
  -8   2   1     3262.85     3326.53     74.25 o 
  -6   2   1     7297.09     7053.25     97.30 o 
  -4   2   1     1116.59     1110.20     21.40 o 
  -2   2   1    15451.42    15099.89    176.28 o 
   0   2   1    16289.05    16513.12    220.31 o 
   2   2   1    44203.23    40814.89   1249.29 o 
   4   2   1    17288.45    16664.21    204.49 o 
   6   2   1     1343.56     1280.90     19.59 o 
   8   2   1       51.40       13.00     14.41 o 
  10   2   1       18.60       14.93     17.19 o 
  12   2   1     3097.24     3066.21     49.24 o 
  14   2   1     2315.51     2381.96     45.25 o 
  16   2   1      472.90      434.23     34.67 o 
  18   2   1        1.62       13.34     28.09 o 
 -17   3   1      162.97      233.41     36.70 o 
 -15   3   1        2.11      -20.42     27.36 o 
 -13   3   1        6.53      -14.86     16.07 o 
 -11   3   1       63.05       18.66     20.08 o 
  -9   3   1      510.39      428.33     20.57 o 
  -7   3   1     9539.59     9542.36    180.22 o 
  -5   3   1     2033.62     1900.49     31.10 o 
  -3   3   1     6425.87     6672.39     76.94 o 
  -1   3   1    14983.32    15925.60    243.79 o 
   1   3   1     2309.44     2594.82     50.89 o 
   3   3   1     4241.24     4845.65     56.44 o 
   5   3   1    11422.10    11564.86    174.27 o 
   7   3   1     1931.01     1774.19     82.80 o 
   9   3   1     6464.92     6666.19    149.17 o 
  11   3   1      729.47      762.94     33.83 o 
  13   3   1      403.73      411.48     29.22 o 
  15   3   1        9.37      -12.58     24.10 o 
  17   3   1      164.28      206.70     23.22 o 
 -18   4   1      366.39      343.88     30.98 o 
 -16   4   1     1051.56     1163.67     42.34 o 
 -14   4   1      765.82      761.71     29.87 o 
 -12   4   1      517.69      510.06     27.61 o 
 -10   4   1      238.37      205.78     23.10 o 
  -8   4   1     2787.54     2964.48     52.28 o 
  -6   4   1    48279.39    47584.45    924.14 o 
  -4   4   1    36218.73    34700.54    385.31 o 
  -2   4   1     1603.78     1398.87     40.66 o 
   0   4   1    11516.45    12218.86    189.91 o 
   2   4   1       26.59       40.81      6.83 o 
   4   4   1     6706.78     6610.12     76.75 o 
   6   4   1    14435.66    13596.38    180.64 o 
   8   4   1     5909.02     5688.61    111.79 o 
  10   4   1     1424.22     1466.96     37.30 o 
  12   4   1     2029.66     2126.88     59.43 o 
  14   4   1      256.43      272.18     23.26 o 
  16   4   1       12.58       20.45     18.64 o 
 -17   5   1       53.63       65.72     30.69 o 
 -15   5   1        0.88       -1.51     44.86 o 
 -13   5   1      200.10      191.14     18.95 o 
 -11   5   1      182.72      143.42     20.04 o 
  -9   5   1       60.96       60.75     10.48 o 
  -7   5   1     2335.54     2211.54     34.80 o 
  -5   5   1     1191.11     1101.26     20.95 o 
  -3   5   1     2991.16     2954.70     47.13 o 
  -1   5   1      784.27      847.63     23.34 o 
   1   5   1     1163.04     1189.25     28.12 o 
   3   5   1       10.13        3.43      7.31 o 
   5   5   1     1815.94     1765.17     26.99 o 
   7   5   1     1124.96      985.95     21.53 o 
   9   5   1     2328.70     2459.39     49.05 o 
  11   5   1       70.06       67.65     30.52 o 
  13   5   1        0.89        6.09     15.88 o 
  15   5   1        1.43        4.07     24.82 o 
  17   5   1       83.44      132.88     26.65 o 
 -16   6   1      485.33      504.85     30.62 o 
 -14   6   1      694.33      712.09     31.39 o 
 -12   6   1      756.29      813.24     45.80 o 
 -10   6   1       66.52       90.07     25.78 o 
  -8   6   1       39.35       14.54     14.29 o 
  -6   6   1     5783.72     5620.44     78.97 o 
  -4   6   1     2668.20     2674.82     44.73 o 
  -2   6   1     2046.70     2126.85     44.00 o 
   0   6   1     1842.00     1960.86     41.15 o 
   2   6   1     5810.44     5432.88     80.13 o 
   4   6   1     8179.57     7741.28    110.64 o 
   6   6   1      556.18      504.29     12.24 o 
   8   6   1       79.42        7.14     15.97 o 
  10   6   1      197.11      191.27     35.49 o 
  12   6   1     1041.70     1104.05     38.14 o 
  14   6   1     1164.72     1108.68     36.70 o 
  16   6   1      179.78      199.42     26.03 o 
 -15   7   1        6.13       14.05     35.46 o 
 -13   7   1      358.41      442.81     27.81 o 
 -11   7   1     2010.51     2039.90     67.96 o 
  -9   7   1     2555.79     2582.81     50.01 o 
  -7   7   1      311.01      318.43     16.13 o 
  -5   7   1     1298.75     1244.92     23.88 o 
  -3   7   1     1350.04     1232.16     40.00 o 
  -1   7   1     5981.14     5507.03     95.86 o 
   1   7   1     9947.00    10434.10    169.15 o 
   3   7   1      183.98      206.82     17.42 o 
   5   7   1      342.06      352.58     16.83 o 
   7   7   1     4377.37     4214.62     61.69 o 
   9   7   1     3227.17     3267.69     62.92 o 
  11   7   1      128.05      153.47     19.26 o 
  13   7   1       71.53      143.85     30.69 o 
  15   7   1      135.73      174.28     25.47 o 
 -14   8   1       10.27       11.15     19.61 o 
 -12   8   1       99.39      149.72     78.84 o 
 -10   8   1        5.80       -8.03     14.22 o 
  -8   8   1       80.06       62.85     12.95 o 
  -6   8   1      231.19      233.36     12.80 o 
  -4   8   1      129.87      119.08     14.23 o 
  -2   8   1      367.11      420.52     26.19 o 
   0   8   1      286.77      282.08     32.05 o 
   2   8   1      448.67      483.81     18.97 o 
   4   8   1      197.95      179.67     12.70 o 
   6   8   1       20.40       12.46     12.58 o 
   8   8   1        8.12       -3.83     11.55 o 
  10   8   1       88.73       63.74     22.90 o 
  12   8   1       91.41      105.32     26.61 o 
  14   8   1       99.60       21.53     58.54 o 
 -13   9   1      642.75      721.28     35.55 o 
 -11   9   1     1823.70     1818.82     60.44 o 
  -9   9   1     1230.18     1202.06     31.27 o 
  -7   9   1       51.88       21.55     16.19 o 
  -5   9   1     3202.13     3060.87     47.95 o 
  -3   9   1       95.95      130.44     19.02 o 
  -1   9   1     8395.08     8391.06    142.55 o 
   1   9   1     7115.88     7027.85    122.56 o 
   3   9   1      654.82      636.03     39.66 o 
   5   9   1      604.29      610.32     28.60 o 
   7   9   1       50.53       38.63     13.17 o 
   9   9   1      722.20      690.38     33.30 o 
  11   9   1      283.70      325.72     43.41 o 
  13   9   1       52.25       53.09     37.13 o 
 -12  10   1      604.94      546.29     39.35 o 
 -10  10   1      964.09      957.32     26.84 o 
  -8  10   1      161.23      175.26     11.68 o 
  -6  10   1      361.30      346.47     15.88 o 
  -4  10   1       26.61       12.35     16.58 o 
  -2  10   1      985.71      970.30     28.77 o 
   0  10   1     2039.76     2102.65     52.69 o 
   2  10   1     3893.47     3954.47     72.56 o 
   4  10   1     3515.73     3589.40     55.51 o 
   6  10   1      174.24      169.85     17.19 o 
   8  10   1      144.56      117.90     17.17 o 
  10  10   1       65.16       35.15     23.39 o 
  12  10   1      396.39      440.13     61.88 o 
 -11  11   1       16.53       22.54     29.40 o 
  -9  11   1      621.08      619.29     35.64 o 
  -7  11   1      122.07      109.44     14.56 o 
  -5  11   1       79.39       95.54     15.08 o 
  -3  11   1      419.11      431.15     19.70 o 
  -1  11   1      231.04      208.31     30.51 o 
   1  11   1       16.72       19.75     32.28 o 
   3  11   1       15.68       12.12     15.81 o 
   5  11   1       26.76       42.53     18.96 o 
   7  11   1      833.30      877.48     25.51 o 
   9  11   1      586.08      608.84     19.38 o 
  11  11   1       30.88       36.08     55.44 o 
 -10  12   1       66.57       49.02     61.14 o 
  -8  12   1      295.65      361.13     40.31 o 
  -6  12   1     2245.29     2336.68     42.84 o 
  -4  12   1     2176.74     2111.09     40.51 o 
  -2  12   1       63.63       12.86     20.58 o 
   0  12   1       54.09       69.77     17.97 o 
   2  12   1      493.53      495.07     35.62 o 
   4  12   1      735.56      733.64     30.86 o 
   6  12   1     1025.21     1014.78     33.80 o 
   8  12   1      436.98      416.10     19.43 o 
  10  12   1       20.86       86.92     78.84 o 
  -7  13   1       46.77       92.33     55.57 o 
  -5  13   1      161.49      127.00     35.00 o 
  -3  13   1      140.45      179.87     22.22 o 
  -1  13   1       83.70       54.05     16.39 o 
   1  13   1        6.74       16.67     20.60 o 
   3  13   1        0.84       17.59     24.45 o 
   5  13   1       56.53      -22.17     27.29 o 
   7  13   1       53.72       19.24     21.49 o 
  -4  14   1      148.90      163.72     34.14 o 
  -2  14   1       30.43       29.36     17.89 o 
   0  14   1        1.78      -15.06     38.22 o 
   2  14   1      142.60       98.74     27.16 o 
   4  14   1      414.46      314.90     39.43 o 
 -18   0   2        1.79        9.03     17.33 o 
 -16   0   2      406.99      398.78     19.81 o 
 -14   0   2      519.77      493.60     20.73 o 
 -12   0   2     8531.17     8472.99    151.24 o 
 -10   0   2    12644.65    12471.95    215.39 o 
  -8   0   2     5645.34     5311.44    169.55 o 
  -6   0   2     1367.64     1536.00     42.18 o 
  -4   0   2     8589.62     8708.42    181.02 o 
  -2   0   2     9278.50    10155.35    204.59 o 
   2   0   2    47949.49    44730.86   1841.50 o 
   4   0   2     9360.79     8716.52    137.31 o 
   6   0   2     6565.79     6487.67     97.40 o 
   8   0   2     4672.68     4625.27     83.66 o 
  10   0   2      509.03      478.81     25.62 o 
  12   0   2     5608.45     5735.42    293.00 o 
  14   0   2     1839.69     1817.63    116.21 o 
  16   0   2     1524.46     1549.11     52.47 o 
  18   0   2      218.92      254.70     64.97 o 
 -17   1   2       13.85        1.80     20.55 o 
 -15   1   2        8.29       11.23     10.74 o 
 -13   1   2      459.72      444.81     24.13 o 
 -11   1   2     1391.60     1410.64     27.56 o 
  -9   1   2     1405.50     1404.71     28.94 o 
  -7   1   2     6740.94     7104.91    110.14 o 
  -5   1   2      229.35      320.69     11.45 o 
  -3   1   2     3822.82     4329.66     52.30 o 
   1   1   2     1541.54     1940.15     25.49 o 
   3   1   2    23406.11    23482.44    255.65 o 
   5   1   2    13082.61    13470.78    159.27 o 
   7   1   2      388.69      366.23     10.28 o 
   9   1   2      442.46      404.05     13.30 o 
  11   1   2     1790.62     1761.59     32.21 o 
  13   1   2      614.92      635.42     18.93 o 
  15   1   2      412.07      373.91     20.50 o 
  17   1   2       95.35      102.43     14.23 o 
 -18   2   2      143.42      200.78     27.61 o 
 -16   2   2      207.59      237.33     20.56 o 
 -14   2   2      188.69      227.41     15.94 o 
 -12   2   2     1408.10     1323.43     30.80 o 
 -10   2   2      436.70      448.34     18.82 o 
  -8   2   2      718.38      781.27     25.92 o 
  -6   2   2     6311.61     6029.97     84.39 o 
  -4   2   2    38961.97    36671.88    446.86 o 
  -2   2   2      600.15      481.99      9.96 o 
   0   2   2     5605.58     6150.18     92.49 o 
   2   2   2     7451.29     7238.93     87.37 o 
   4   2   2     2630.05     2922.76     38.05 o 
   6   2   2    16741.06    16466.33    195.61 o 
   8   2   2    17840.76    17610.32    209.89 o 
  10   2   2     1460.80     1368.61     25.78 o 
  12   2   2        3.10        9.85     13.41 o 
  14   2   2      131.67      130.46     13.68 o 
  16   2   2      131.41      150.91     19.15 o 
 -17   3   2      625.99      699.38     53.21 o 
 -15   3   2     1215.91     1285.86     36.50 o 
 -13   3   2      887.30      912.78     28.28 o 
 -11   3   2      133.88       98.75     13.78 o 
  -9   3   2     4180.55     4016.60     61.40 o 
  -7   3   2    10256.45     9940.37    136.27 o 
  -5   3   2    11600.03    12001.97    161.01 o 
  -3   3   2      663.52      631.95     12.21 o 
  -1   3   2    14827.47    15049.45    222.96 o 
   1   3   2    10399.96     9873.58    150.46 o 
   3   3   2    36051.16    34685.30    412.04 o 
   5   3   2    12241.03    12854.86    192.79 o 
   7   3   2      202.82      258.15     13.89 o 
   9   3   2      449.68      403.16     12.18 o 
  11   3   2     4386.47     4333.55     82.04 o 
  13   3   2     3651.21     3606.82     66.74 o 
  15   3   2      191.87      141.37     20.97 o 
  17   3   2       82.98       91.05     25.15 o 
 -18   4   2        8.74      -30.05     30.05 o 
 -16   4   2      104.92       48.90     21.69 o 
 -14   4   2       66.88       16.58     25.37 o 
 -12   4   2      121.66      145.99     21.36 o 
 -10   4   2       42.13       23.42     14.08 o 
  -8   4   2       72.30       55.72     10.58 o 
  -6   4   2       36.97       75.15     13.36 o 
  -4   4   2        0.17       -5.81     12.08 o 
  -2   4   2      638.40      685.82     16.69 o 
   0   4   2     4392.54     4618.20     67.35 o 
   2   4   2      109.46       66.02     13.61 o 
   4   4   2       54.17       59.43      9.49 o 
   6   4   2     1662.72     1842.15     31.14 o 
   8   4   2       32.35       19.65      8.23 o 
  10   4   2       55.87       36.05     31.48 o 
  12   4   2      132.79      111.38     22.99 o 
  14   4   2       38.67      -18.79     22.26 o 
  16   4   2       13.86       -0.96     26.84 o 
 -17   5   2      417.18      399.00     28.79 o 
 -15   5   2     1602.82     1656.82     44.84 o 
 -13   5   2      508.26      477.69     29.10 o 
 -11   5   2      125.72      110.59     10.40 o 
  -9   5   2     1236.20     1196.58     26.33 o 
  -7   5   2     8113.32     8297.37    116.74 o 
  -5   5   2    15477.70    15093.84    476.82 o 
  -3   5   2     3544.16     3570.21     49.32 o 
  -1   5   2     2924.54     3155.06     49.81 o 
   1   5   2     3790.76     3824.09     58.35 o 
   3   5   2    12001.33    11846.50    183.02 o 
   5   5   2     1884.50     1761.16     40.92 o 
   7   5   2     1246.25     1296.71     25.19 o 
   9   5   2     1042.37     1057.12     29.79 o 
  11   5   2     3723.51     3847.36     71.48 o 
  13   5   2     1587.57     1621.70     83.79 o 
  15   5   2      120.77      122.77     21.26 o 
  17   5   2       11.02       37.54     32.34 o 
 -16   6   2      257.88      301.90     27.89 o 
 -14   6   2      153.30      203.46     19.32 o 
 -12   6   2       14.23        0.75     34.60 o 
 -10   6   2       62.04      110.22     28.05 o 
  -8   6   2       21.00       -0.59     12.93 o 
  -6   6   2      837.05      847.77     19.16 o 
  -4   6   2     9917.67     9991.31    130.83 o 
  -2   6   2    21748.25    21524.74    292.07 o 
   0   6   2       91.73       35.39     17.78 o 
   2   6   2      945.29      803.50     21.25 o 
   4   6   2      873.16      952.80     23.44 o 
   6   6   2     2823.23     2556.39     38.03 o 
   8   6   2     4581.16     4430.90     66.80 o 
  10   6   2     4149.24     4076.32    109.91 o 
  12   6   2       20.60      -36.88     36.88 o 
  14   6   2       10.73       -7.51     20.14 o 
  16   6   2        2.99      -12.26     30.87 o 
 -15   7   2       99.64       78.10     24.65 o 
 -13   7   2       67.40       51.29     44.80 o 
 -11   7   2      564.55      597.08     20.64 o 
  -9   7   2     1734.89     1822.26     40.57 o 
  -7   7   2       33.55        6.12      9.80 o 
  -5   7   2        0.93       -3.00      9.56 o 
  -3   7   2     1041.70      939.25     29.15 o 
  -1   7   2       33.59       25.95     17.11 o 
   1   7   2     9001.30     8962.54    120.16 o 
   3   7   2     8352.63     8292.13    120.41 o 
   5   7   2      919.81      856.32     23.25 o 
   7   7   2      362.45      384.62     17.38 o 
   9   7   2      365.37      413.13     22.71 o 
  11   7   2      256.19      226.02     24.06 o 
  13   7   2      766.53      801.10     34.25 o 
  15   7   2       99.12      172.88     31.93 o 
 -14   8   2      155.42      230.06     27.29 o 
 -12   8   2     1956.19     2045.73     68.56 o 
 -10   8   2     2848.39     2880.04     57.06 o 
  -8   8   2      985.89      944.91     20.14 o 
  -6   8   2     1390.25     1374.98     26.64 o 
  -4   8   2      498.31      540.62     17.23 o 
  -2   8   2     3812.28     3799.91     62.85 o 
   0   8   2     5175.20     5042.35     79.15 o 
   2   8   2     2044.23     1955.43     39.38 o 
   4   8   2     1010.93      968.02     27.55 o 
   6   8   2     2197.99     2280.75     42.96 o 
   8   8   2      766.68      796.00     22.01 o 
  10   8   2       30.28       47.79     23.17 o 
  12   8   2       28.00       11.11     27.13 o 
  14   8   2       78.82      102.94     24.13 o 
 -13   9   2       99.51       83.39     32.43 o 
 -11   9   2      284.49      314.01     20.60 o 
  -9   9   2      252.81      284.11     21.85 o 
  -7   9   2      227.47      245.46     14.62 o 
  -5   9   2     1389.64     1310.36     27.91 o 
  -3   9   2       82.85       85.06     13.00 o 
  -1   9   2      261.98      212.29     24.93 o 
   1   9   2     2153.41     2186.30     37.91 o 
   3   9   2      520.44      518.99     23.40 o 
   5   9   2      473.07      433.88     24.68 o 
   7   9   2      520.04      496.75     38.70 o 
   9   9   2       12.36        7.92     12.43 o 
  11   9   2       19.07        7.29     42.36 o 
  13   9   2      194.84      203.83     53.34 o 
 -12  10   2      401.37      407.21     27.82 o 
 -10  10   2      183.86      222.12     26.24 o 
  -8  10   2       11.14       34.55     30.12 o 
  -6  10   2      652.42      645.22     20.91 o 
  -4  10   2      723.27      739.84     32.69 o 
  -2  10   2     2568.97     2595.66     58.14 o 
   0  10   2     1013.40     1046.45     41.77 o 
   2  10   2      380.18      344.92     23.14 o 
   4  10   2      245.77      263.11     28.47 o 
   6  10   2     1707.77     1674.73     37.70 o 
   8  10   2     1005.92      995.73     27.70 o 
  10  10   2      315.35      313.24     35.60 o 
  12  10   2        2.45       -6.85     35.91 o 
 -11  11   2      119.41      118.80     22.18 o 
  -9  11   2      693.71      664.57     22.36 o 
  -7  11   2      822.62      851.36     22.81 o 
  -5  11   2      870.71      904.10     26.64 o 
  -3  11   2      247.58      246.24     19.63 o 
  -1  11   2      241.14      234.01     28.38 o 
   1  11   2     1877.90     1818.37     43.22 o 
   3  11   2     5266.73     5207.44     98.03 o 
   5  11   2      449.89      494.06     28.74 o 
   7  11   2      112.00      100.19     18.44 o 
   9  11   2      130.93      124.49     13.13 o 
  11  11   2      192.04      226.73     53.84 o 
 -10  12   2       19.78       12.90     42.88 o 
  -8  12   2       23.92       12.19     15.47 o 
  -6  12   2        0.39       16.65     14.98 o 
  -4  12   2      238.83      226.69     18.83 o 
  -2  12   2      244.10      280.86     20.23 o 
   0  12   2        9.54        1.19     15.24 o 
   2  12   2      336.04      302.67     32.88 o 
   4  12   2       38.94       -3.76     23.54 o 
   6  12   2       15.34       28.06    112.37 o 
   8  12   2      386.21      397.43     20.82 o 
  10  12   2       20.57      -43.56     75.37 o 
  -7  13   2      521.42      529.09     22.17 o 
  -5  13   2     1652.45     1632.85     36.51 o 
  -3  13   2      509.94      490.25     22.95 o 
  -1  13   2      119.66      101.60     14.09 o 
   1  13   2       49.76       70.96     25.49 o 
   3  13   2      318.57      369.84     32.39 o 
   5  13   2      123.32       73.54     30.39 o 
   7  13   2       50.79       42.08     19.31 o 
  -4  14   2      315.09      372.92     34.86 o 
  -2  14   2      371.45      363.97     20.22 o 
   0  14   2      106.10      103.23     38.86 o 
   2  14   2       19.47       -1.73     37.75 o 
   4  14   2        1.13      -37.76     37.76 o 
 -17   1   3        9.63       22.93     14.38 o 
 -15   1   3     1437.21     1351.14     27.46 o 
 -13   1   3     2707.91     2689.49     36.71 o 
 -11   1   3     5408.23     5491.13     78.02 o 
  -9   1   3     3120.74     3251.62     50.45 o 
  -7   1   3     3627.71     3677.35     53.43 o 
  -5   1   3     1538.42     1261.12     21.71 o 
  -3   1   3    75710.63    72245.13   1023.25 o 
  -1   1   3    59958.49    55716.62    686.36 o 
   1   1   3     2565.51     2911.74     38.02 o 
   3   1   3      609.30      715.19     22.33 o 
   5   1   3    31551.17    32500.11    353.50 o 
   7   1   3    14425.98    14413.24    159.64 o 
   9   1   3     2045.21     2061.95     30.82 o 
  11   1   3     1317.41     1339.75     43.25 o 
  13   1   3      150.74      163.76     14.02 o 
  15   1   3     1099.09     1068.48     50.42 o 
  17   1   3     1002.06     1007.61     31.16 o 
 -18   2   3       46.22       35.60     33.19 o 
 -16   2   3        3.58       -3.64     10.80 o 
 -14   2   3       97.42      103.51     13.21 o 
 -12   2   3      310.93      315.72     14.77 o 
 -10   2   3     5488.25     5292.33     88.60 o 
  -8   2   3     2234.21     1769.87     36.60 o 
  -6   2   3     2803.71     2718.63     40.51 o 
  -4   2   3     1942.87     1906.95     25.01 o 
  -2   2   3    82689.93    78684.05   2510.73 o 
   0   2   3    11469.65    11151.71    213.36 o 
   2   2   3    45683.61    45655.54    627.07 o 
   4   2   3     4454.46     4286.38     60.88 o 
   6   2   3      272.00      218.77     12.52 o 
   8   2   3       91.01       89.89     12.48 o 
  10   2   3      968.61      921.66     21.17 o 
  12   2   3      615.06      605.36     20.35 o 
  14   2   3      394.93      393.52     24.07 o 
  16   2   3       48.62       79.44     20.34 o 
 -17   3   3       64.32       81.26     23.47 o 
 -15   3   3      490.98      536.04     25.69 o 
 -13   3   3      647.36      593.89     22.91 o 
 -11   3   3       15.18       31.65     13.95 o 
  -9   3   3     2194.28     2071.24     48.72 o 
  -7   3   3     2250.97     2178.53     37.65 o 
  -5   3   3     1822.47     1756.71     23.69 o 
  -3   3   3    18474.99    18762.41    275.33 o 
  -1   3   3     8764.81     8860.62    117.93 o 
   1   3   3      712.46      682.76     16.43 o 
   3   3   3     8080.70     7974.03     90.65 o 
   5   3   3     3987.33     4236.46     61.64 o 
   7   3   3     3526.58     3593.70     48.33 o 
   9   3   3     1342.34     1254.68     22.35 o 
  11   3   3        1.76      -12.42     12.42 o 
  13   3   3       90.61       80.62     15.06 o 
  15   3   3       30.86        0.08     18.32 o 
  17   3   3       50.29       58.02     42.70 o 
 -18   4   3      775.40      814.40     36.28 o 
 -16   4   3     1149.03     1223.48     38.43 o 
 -14   4   3      565.34      623.15     32.92 o 
 -12   4   3       19.70        9.33     15.97 o 
 -10   4   3       14.32       -9.30     12.42 o 
  -8   4   3     4150.15     4020.98     61.99 o 
  -6   4   3    11180.57    10901.63    133.95 o 
  -4   4   3     8233.43     8098.13    101.52 o 
  -2   4   3     7031.53     7050.09    121.47 o 
   0   4   3    21428.43    22238.97    332.96 o 
   2   4   3    10257.71    10260.22    139.76 o 
   4   4   3     5883.84     5592.92     71.71 o 
   6   4   3      963.78     1089.53     26.15 o 
   8   4   3     1860.40     1903.33     33.13 o 
  10   4   3     7023.01     7139.37    101.22 o 
  12   4   3     4745.82     4781.65     84.68 o 
  14   4   3      569.09      613.22     27.69 o 
  16   4   3        1.93       -6.96     20.76 o 
 -17   5   3       28.49       17.67     42.77 o 
 -15   5   3      478.99      489.88     49.29 o 
 -13   5   3        7.00      -18.65     21.43 o 
 -11   5   3        2.12       22.73     17.53 o 
  -9   5   3      295.98      325.23     15.75 o 
  -7   5   3      266.28      213.97     14.13 o 
  -5   5   3     2503.61     2430.42     36.08 o 
  -3   5   3     9490.63     9778.77    122.24 o 
  -1   5   3       51.92       18.55      8.34 o 
   1   5   3       64.81      113.96     23.01 o 
   3   5   3      119.12      178.69     11.56 o 
   5   5   3       84.43       66.32     25.78 o 
   7   5   3     1531.40     1543.40     29.05 o 
   9   5   3     1140.58     1100.69     25.48 o 
  11   5   3      454.75      421.37     28.24 o 
  13   5   3       18.10        2.28     30.23 o 
  15   5   3       18.22       -1.28     20.70 o 
 -16   6   3       71.52       67.28     31.93 o 
 -14   6   3        6.66        7.62     28.54 o 
 -12   6   3       21.99       36.69     14.43 o 
 -10   6   3     2319.82     2331.27     42.86 o 
  -8   6   3     4900.73     4964.30     93.05 o 
  -6   6   3      409.67      423.94     12.74 o 
  -4   6   3     1011.06      946.17     26.85 o 
  -2   6   3     1308.33     1462.88     28.51 o 
   0   6   3     1140.58      931.65     26.02 o 
   2   6   3    15720.74    15207.67    233.69 o 
   4   6   3    11482.57    11497.19    158.18 o 
   6   6   3       49.78       41.37      8.68 o 
   8   6   3      116.21      125.33     12.43 o 
  10   6   3       57.15       50.76     14.71 o 
  12   6   3      637.81      611.79     28.10 o 
  14   6   3      225.04      261.43     26.55 o 
  16   6   3       22.10       52.83     27.16 o 
 -15   7   3      146.95      116.36     24.04 o 
 -13   7   3     1318.55     1310.18     57.50 o 
 -11   7   3     1675.28     1735.98     48.32 o 
  -9   7   3       56.08        2.18     18.82 o 
  -7   7   3     2813.72     2773.19     60.06 o 
  -5   7   3     3708.43     3580.71     51.16 o 
  -3   7   3    11795.06    11782.84    147.75 o 
  -1   7   3     6409.16     6653.17    100.56 o 
   1   7   3      343.17      353.89     19.76 o 
   3   7   3       14.47        3.19     15.83 o 
   5   7   3     3590.35     3491.20     61.88 o 
   7   7   3     4700.89     4467.90     61.95 o 
   9   7   3     3189.32     3223.15     53.01 o 
  11   7   3      256.45      210.25     21.41 o 
  13   7   3        6.07       19.43     23.51 o 
  15   7   3      302.26      343.52     28.08 o 
 -14   8   3       21.72        3.28     25.13 o 
 -12   8   3       33.73       32.06     18.41 o 
 -10   8   3       18.30        9.35     28.77 o 
  -8   8   3      403.51      333.27     15.47 o 
  -6   8   3       80.58      108.70     20.94 o 
  -4   8   3      897.97      882.18     20.39 o 
  -2   8   3      748.20      704.97     20.19 o 
   0   8   3      125.55       98.22     17.29 o 
   2   8   3      687.15      716.85     27.50 o 
   4   8   3      495.66      485.98     20.55 o 
   6   8   3      462.22      445.49     22.22 o 
   8   8   3      403.73      373.69     23.33 o 
  10   8   3        0.29      -22.61     22.61 o 
  12   8   3       53.13       42.67     19.14 o 
  14   8   3        0.57        2.17     25.25 o 
 -13   9   3      696.81      680.75     40.94 o 
 -11   9   3     2081.71     1956.76     45.65 o 
  -9   9   3     1163.30     1179.46     41.04 o 
  -7   9   3      820.86      881.93     21.58 o 
  -5   9   3     2352.55     2384.05     39.21 o 
  -3   9   3     3066.45     3086.14     65.38 o 
  -1   9   3     1326.02     1241.00     28.40 o 
   1   9   3      989.75      958.80     31.62 o 
   3   9   3     2334.14     2206.71     49.72 o 
   5   9   3     3267.41     3143.13     55.58 o 
   7   9   3     5694.33     5564.49    127.84 o 
   9   9   3      679.24      691.97     38.63 o 
  11   9   3       25.28       11.42     50.93 o 
  13   9   3       23.51       15.33     21.51 o 
 -12  10   3        1.76        0.68     19.77 o 
 -10  10   3      463.53      461.60     24.17 o 
  -8  10   3     2011.11     2036.53     43.77 o 
  -6  10   3       10.86        7.10     12.54 o 
  -4  10   3      375.70      338.44     16.26 o 
  -2  10   3      131.27      135.61     15.20 o 
   0  10   3       54.86       72.75     28.41 o 
   2  10   3      864.73      774.86     49.62 o 
   4  10   3     2922.40     2999.64     65.76 o 
   6  10   3       40.43       18.15     26.82 o 
   8  10   3       18.75      -13.23     14.79 o 
  10  10   3       11.75       -1.83     24.47 o 
  12  10   3       59.57      156.90     61.01 o 
 -11  11   3        2.77       35.16     21.29 o 
  -9  11   3      447.01      507.26     20.06 o 
  -7  11   3       98.16      122.01     16.40 o 
  -5  11   3      646.66      640.34     27.92 o 
  -3  11   3     2213.11     2204.91     41.80 o 
  -1  11   3      476.91      471.84     17.87 o 
   1  11   3      270.65      251.74     45.28 o 
   3  11   3     1778.38     1747.66     71.33 o 
   5  11   3        6.91       -5.41     19.07 o 
   7  11   3      454.06      368.53     30.74 o 
   9  11   3      172.12      207.08     17.52 o 
  11  11   3       37.39       24.64     45.11 o 
 -10  12   3       16.49       43.15     23.10 o 
  -8  12   3      529.20      560.48     22.00 o 
  -6  12   3      821.33      803.83     29.51 o 
  -4  12   3      428.36      420.80     19.09 o 
  -2  12   3      430.82      443.42     28.07 o 
   0  12   3      871.88      874.10     36.54 o 
   2  12   3      325.27      351.31     36.53 o 
   4  12   3      346.45      421.52     30.65 o 
   6  12   3        7.94        2.63     22.30 o 
   8  12   3       76.50       42.28     22.31 o 
  -7  13   3       80.29      124.38     22.28 o 
  -5  13   3       63.27       79.30     18.74 o 
  -3  13   3      121.78      104.67     15.85 o 
  -1  13   3       65.04       48.80     21.86 o 
   1  13   3      529.32      454.61     31.26 o 
   3  13   3       56.77       56.16     32.34 o 
   5  13   3       15.26       -2.45     44.62 o 
   7  13   3       55.64       15.30     60.02 o 
  -4  14   3       15.38       34.70     65.84 o 
  -2  14   3        9.93      -11.27     20.62 o 
   0  14   3      212.91      268.70     31.24 o 
   2  14   3      656.59      670.93     51.72 o 
 -18   0   4        2.16      -11.44     20.98 o 
 -16   0   4       17.30       14.39     11.85 o 
 -14   0   4      121.69      110.60     25.19 o 
 -12   0   4     3900.65     3731.19     96.39 o 
 -10   0   4     2046.44     1984.46     59.94 o 
  -8   0   4      577.10      576.59     20.98 o 
  -6   0   4     6572.69     6448.38    112.62 o 
  -4   0   4    20632.93    19540.84    322.49 o 
  -2   0   4      165.72      284.00     15.41 o 
   0   0   4     4604.21     5665.57    118.27 o 
   2   0   4     3362.51     3630.38     66.15 o 
   4   0   4    14281.68    14370.88    211.78 o 
   6   0   4    22064.78    21663.25    316.31 o 
   8   0   4     7294.48     6755.88    103.96 o 
  10   0   4      761.67      805.48     23.04 o 
  12   0   4        8.12       -1.42     12.64 o 
  14   0   4      475.95      576.60     34.16 o 
  16   0   4     1287.87     1207.78     48.76 o 
 -17   1   4       77.74       50.46     31.69 o 
 -15   1   4       15.00        6.36     11.48 o 
 -13   1   4       35.26        9.99     10.75 o 
 -11   1   4       27.29       34.72     13.22 o 
  -9   1   4    13894.07    14075.39    186.05 o 
  -7   1   4     7157.95     6736.90     92.31 o 
  -5   1   4      329.60      283.92     12.37 o 
  -3   1   4     6248.05     6628.99     74.26 o 
  -1   1   4     1948.60     2000.52     29.74 o 
   1   1   4     1889.42     1906.90     35.03 o 
   3   1   4    20079.23    20404.04    252.84 o 
   5   1   4     1961.44     1583.65     23.20 o 
   7   1   4      911.56     1043.55     17.86 o 
   9   1   4     1909.86     1884.87     45.50 o 
  11   1   4       74.35       78.00     13.94 o 
  13   1   4      495.86      461.01     25.29 o 
  15   1   4       12.91       18.32     12.69 o 
  17   1   4       12.18        4.87     51.11 o 
 -18   2   4      129.72      117.20     24.65 o 
 -16   2   4      331.63      335.56     23.49 o 
 -14   2   4     3308.35     3430.55     59.02 o 
 -12   2   4     1393.40     1409.33     35.51 o 
 -10   2   4        6.73       -2.67     18.39 o 
  -8   2   4     2459.44     2472.99     44.17 o 
  -6   2   4     3021.09     3025.91     41.52 o 
  -4   2   4    25539.88    26024.48    282.19 o 
  -2   2   4   124844.86   123759.27   3711.83 o 
   0   2   4      343.16      258.68      7.79 o 
   2   2   4      163.36       89.93     20.23 o 
   4   2   4       15.31       53.89     15.04 o 
   6   2   4     2279.53     2210.61     50.86 o 
   8   2   4     1634.32     1664.78     29.67 o 
  10   2   4     4607.96     4766.21     63.99 o 
  12   2   4      605.52      561.81     30.59 o 
  14   2   4      920.28      953.13     24.73 o 
  16   2   4      498.48      536.32     20.75 o 
 -17   3   4      663.35      662.90     40.50 o 
 -15   3   4       77.87       90.76     14.27 o 
 -13   3   4       98.80       80.67     17.54 o 
 -11   3   4      726.24      731.13     23.00 o 
  -9   3   4     7104.61     7140.59    102.81 o 
  -7   3   4     9991.79     9923.53    123.14 o 
  -5   3   4      986.42      980.60     17.15 o 
  -3   3   4       15.91       -8.50      8.50 o 
  -1   3   4     7199.12     6954.15     79.02 o 
   1   3   4    16408.24    17071.38    223.63 o 
   3   3   4     6650.75     6877.69     86.00 o 
   5   3   4     1782.64     1874.20     29.07 o 
   7   3   4      261.51      247.14     13.57 o 
   9   3   4     2423.04     2299.23     39.64 o 
  11   3   4     2783.50     2827.30     41.95 o 
  13   3   4      730.33      711.89     23.22 o 
  15   3   4        5.03       -1.69     12.32 o 
  17   3   4       16.30      -42.55     42.55 o 
 -18   4   4       24.62        1.63     22.75 o 
 -16   4   4      277.37      258.24     29.66 o 
 -14   4   4       18.17      -19.45     19.45 o 
 -12   4   4       37.12        5.62     20.46 o 
 -10   4   4       81.77       75.61     13.60 o 
  -8   4   4      680.14      680.14     20.44 o 
  -6   4   4      661.13      663.32     13.29 o 
  -4   4   4     7377.55     7596.29     88.08 o 
  -2   4   4        5.74       -4.97      7.06 o 
   0   4   4      505.44      499.32     18.55 o 
   2   4   4      131.32      117.89     10.71 o 
   4   4   4       74.21       60.97     17.58 o 
   6   4   4       53.25       51.10      9.54 o 
   8   4   4       80.86       72.11     10.27 o 
  10   4   4       10.02      -12.04     24.56 o 
  12   4   4      180.46      188.26     20.74 o 
  14   4   4        8.05       40.22     22.28 o 
  16   4   4        0.68       11.00     25.21 o 
 -17   5   4      444.47      540.64     52.58 o 
 -15   5   4      216.71      203.87     33.79 o 
 -13   5   4       59.34       62.37     26.79 o 
 -11   5   4       90.14       62.17     17.17 o 
  -9   5   4     1945.56     1980.27     45.63 o 
  -7   5   4     1907.07     1805.89     31.95 o 
  -5   5   4     2704.82     2656.00     39.13 o 
  -3   5   4      203.20      157.19     13.40 o 
  -1   5   4     3767.59     3278.75     50.61 o 
   1   5   4    19358.41    20157.23    268.80 o 
   3   5   4      155.62      110.35     12.95 o 
   5   5   4      122.22       93.65      8.47 o 
   7   5   4       14.83       23.27     19.31 o 
   9   5   4     3138.41     3092.39     50.61 o 
  11   5   4     2584.74     2605.73     44.97 o 
  13   5   4      871.61      909.32     31.73 o 
  15   5   4       53.05       31.31     25.49 o 
 -16   6   4      467.53      450.82     27.25 o 
 -14   6   4     1956.28     1941.20     42.10 o 
 -12   6   4     1412.04     1435.34     33.93 o 
 -10   6   4       28.99       25.48     15.25 o 
  -8   6   4        4.41      -22.82     22.82 o 
  -6   6   4      573.86      573.88     33.53 o 
  -4   6   4     7566.60     7386.32    186.76 o 
  -2   6   4    18442.68    19455.06    261.62 o 
   0   6   4     8465.83     9276.34    147.75 o 
   2   6   4      665.12      688.98     20.25 o 
   4   6   4      605.01      604.89     20.45 o 
   6   6   4     1771.99     1729.16     28.59 o 
   8   6   4     1674.68     1652.93     31.37 o 
  10   6   4      449.11      428.08     17.85 o 
  12   6   4     1041.82     1029.39     34.44 o 
  14   6   4      464.15      500.39     31.13 o 
 -15   7   4       52.59       70.52     52.76 o 
 -13   7   4       10.02       -8.95     16.33 o 
 -11   7   4       90.86      111.00     19.33 o 
  -9   7   4     2814.90     2828.80     56.42 o 
  -7   7   4     9004.60     8731.17    157.07 o 
  -5   7   4      307.62      283.22     13.88 o 
  -3   7   4     1893.41     1805.60     45.41 o 
  -1   7   4       19.18       50.22     19.22 o 
   1   7   4      968.07      914.61     28.39 o 
   3   7   4     2571.42     2569.02     45.39 o 
   5   7   4     2742.65     2680.07     51.67 o 
   7   7   4      414.16      456.22     22.57 o 
   9   7   4      102.39      114.55     13.03 o 
  11   7   4      200.68      156.61     42.66 o 
  13   7   4       10.30       47.22     23.72 o 
  15   7   4        2.42       50.70     39.19 o 
 -14   8   4      122.98      106.82     16.34 o 
 -12   8   4      621.45      606.63     41.20 o 
 -10   8   4     2290.67     2244.95     49.65 o 
  -8   8   4      239.10      259.59     13.20 o 
  -6   8   4     2758.69     2855.77     44.28 o 
  -4   8   4      719.48      661.23     18.86 o 
  -2   8   4      853.39      839.00     22.05 o 
   0   8   4       16.92       29.15     15.13 o 
   2   8   4      799.76      845.19     32.65 o 
   4   8   4     4686.47     4794.69     75.97 o 
   6   8   4     9891.55     9483.94    135.70 o 
   8   8   4      415.32      397.09     16.30 o 
  10   8   4       52.20       42.16     12.26 o 
  12   8   4       17.36       16.80     20.38 o 
  14   8   4      261.48      240.74     32.05 o 
 -13   9   4       24.07       14.71     20.30 o 
 -11   9   4      326.42      334.29     24.35 o 
  -9   9   4      408.49      441.36     26.21 o 
  -7   9   4      141.26      199.21     22.49 o 
  -5   9   4      212.28      216.29     15.51 o 
  -3   9   4       45.20       75.86     17.56 o 
  -1   9   4        3.58        6.53     27.26 o 
   1   9   4      537.28      454.85     25.86 o 
   3   9   4     1301.45     1205.73     37.15 o 
   5   9   4      375.96      321.68     22.61 o 
   7   9   4       31.01      -27.89     27.89 o 
   9   9   4      250.37      207.85     20.35 o 
  11   9   4       14.30       63.72     32.78 o 
  13   9   4        2.48       12.01     40.02 o 
 -12  10   4      181.96      277.13     25.65 o 
 -10  10   4       21.98       19.11     20.02 o 
  -8  10   4       38.24       20.36     13.52 o 
  -6  10   4        4.32        1.23     13.20 o 
  -4  10   4     2647.24     2741.21     44.85 o 
  -2  10   4     2132.70     2260.67     42.51 o 
   0  10   4       76.85      109.91     45.01 o 
   2  10   4      192.44      155.86     21.84 o 
   4  10   4      328.98      280.94     21.71 o 
   6  10   4      287.91      292.39     20.39 o 
   8  10   4      651.28      651.71     23.82 o 
  10  10   4        1.66       25.11     20.39 o 
  12  10   4       20.07       26.11     52.23 o 
 -11  11   4      344.83      364.22     29.70 o 
  -9  11   4     1229.14     1301.59     63.63 o 
  -7  11   4     1138.31     1096.02     34.17 o 
  -5  11   4      444.24      409.87     18.86 o 
  -3  11   4       21.98       17.43     16.77 o 
  -1  11   4      404.94      342.21     25.99 o 
   1  11   4     2323.80     2207.21     51.88 o 
   3  11   4     1211.04     1231.21     33.69 o 
   5  11   4     1046.32     1036.12     41.60 o 
   7  11   4       69.25       77.43     26.04 o 
   9  11   4      188.71      208.99     40.88 o 
 -10  12   4        0.23       -4.33     23.27 o 
  -8  12   4      205.91      182.60     17.34 o 
  -6  12   4       29.82       -3.91     15.75 o 
  -4  12   4       69.60       44.22     18.69 o 
  -2  12   4      213.23      209.99     23.08 o 
   0  12   4      111.15       60.08     32.92 o 
   2  12   4        2.33        6.90     30.81 o 
   4  12   4       32.51       11.78     19.35 o 
   6  12   4        1.48       18.84     20.88 o 
   8  12   4        0.81       -1.58     26.15 o 
  -7  13   4       75.04       63.85     26.35 o 
  -5  13   4        2.38        4.99     17.82 o 
  -3  13   4      253.66      278.27     16.30 o 
  -1  13   4      813.94      888.24     62.31 o 
   1  13   4      673.84      664.19     37.68 o 
   3  13   4      127.23      171.39     40.43 o 
   5  13   4       54.64       -4.39     34.47 o 
  -4  14   4      483.30      540.02     44.61 o 
  -2  14   4      688.30      645.91     28.30 o 
   0  14   4      187.06      111.14     37.50 o 
   2  14   4      107.02       37.06     55.44 o 
 -17   1   5       11.84       29.26     20.54 o 
 -15   1   5      315.51      293.90     13.39 o 
 -13   1   5     1002.18     1039.46     28.56 o 
 -11   1   5      799.63      761.91     23.55 o 
  -9   1   5      478.88      408.82     17.33 o 
  -7   1   5     8904.92     8853.98    108.52 o 
  -5   1   5    17757.33    18203.07    197.25 o 
  -3   1   5     1059.20     1118.48     19.57 o 
  -1   1   5      204.37      183.60     14.22 o 
   1   1   5      438.96      671.48     15.34 o 
   3   1   5     7669.10     7277.55     84.05 o 
   5   1   5    20612.75    20311.93    224.38 o 
   7   1   5     9862.06    10267.33    116.82 o 
   9   1   5      857.98      814.97     25.87 o 
  11   1   5      116.47      112.19     12.53 o 
  13   1   5      755.42      789.62     35.24 o 
  15   1   5      959.23      937.75     48.30 o 
 -18   2   5      275.77      294.62     17.92 o 
 -16   2   5      107.79      126.53     22.01 o 
 -14   2   5      279.09      238.81     27.58 o 
 -12   2   5      182.35      184.08     12.04 o 
 -10   2   5     3099.49     3247.60     56.63 o 
  -8   2   5    12488.45    12852.22    170.07 o 
  -6   2   5     8887.53     8817.17    100.45 o 
  -4   2   5     2109.79     2056.12     28.10 o 
  -2   2   5      224.23      121.43     15.76 o 
   0   2   5     2015.57     1933.26     28.86 o 
   2   2   5     2437.70     2657.89     37.70 o 
   4   2   5     9780.42    10602.37    123.60 o 
   6   2   5     2727.60     2469.02     33.23 o 
   8   2   5     4315.15     4291.40     57.97 o 
  10   2   5     7233.16     7379.16     94.48 o 
  12   2   5       35.15       16.10     14.47 o 
  14   2   5       31.76       23.81     15.65 o 
  16   2   5      265.52      234.20     20.53 o 
 -17   3   5       48.16       56.93     28.49 o 
 -15   3   5      153.21      167.61     20.94 o 
 -13   3   5     1501.30     1420.02     33.56 o 
 -11   3   5      496.31      521.22     21.79 o 
  -9   3   5      397.55      332.20     11.79 o 
  -7   3   5      160.65      133.58      8.59 o 
  -5   3   5        2.83       34.01     11.19 o 
  -3   3   5      182.61      116.02      9.03 o 
  -1   3   5      943.38      821.42     16.49 o 
   1   3   5     3270.28     3256.79     49.79 o 
   3   3   5     2182.34     2247.73     33.81 o 
   5   3   5      392.56      367.16     13.84 o 
   7   3   5        7.88       -9.28     11.03 o 
   9   3   5       47.63       27.93     14.34 o 
  11   3   5        6.35       -7.79     12.11 o 
  13   3   5      528.32      548.03     20.22 o 
  15   3   5      379.00      383.94     22.64 o 
 -18   4   5      199.95      159.48     31.40 o 
 -16   4   5     1369.68     1338.94     32.32 o 
 -14   4   5     1142.42     1138.64     31.27 o 
 -12   4   5     1872.46     1832.76     69.88 o 
 -10   4   5     4472.35     4409.34     69.81 o 
  -8   4   5     2131.27     2048.18     32.77 o 
  -6   4   5      415.46      349.07     11.12 o 
  -4   4   5     9130.14     9680.90    119.20 o 
  -2   4   5    27271.57    28181.33    335.06 o 
   0   4   5    44519.62    44954.18    578.55 o 
   2   4   5    20472.18    21390.44    280.52 o 
   4   4   5      404.03      341.32     14.77 o 
   6   4   5      478.59      400.42     14.63 o 
   8   4   5     3307.25     3472.56     49.48 o 
  10   4   5     8084.31     8066.57    106.71 o 
  12   4   5     2680.74     2692.26     41.90 o 
  14   4   5      332.46      314.05     25.83 o 
  16   4   5        2.03       44.95     25.79 o 
 -17   5   5       41.18       20.00     36.45 o 
 -15   5   5       99.55      114.81     40.22 o 
 -13   5   5      518.53      553.24     24.54 o 
 -11   5   5      466.68      550.23     24.11 o 
  -9   5   5     1258.18     1199.57     29.51 o 
  -7   5   5       56.67       51.25      9.41 o 
  -5   5   5      201.26      202.77     10.01 o 
  -3   5   5      377.12      236.97     10.97 o 
  -1   5   5     7244.50     7954.43    112.62 o 
   1   5   5      501.55      463.01     18.28 o 
   3   5   5      387.75      459.61     17.66 o 
   5   5   5      462.14      431.74     14.57 o 
   7   5   5       14.01        9.15     20.25 o 
   9   5   5       15.44        2.64     14.65 o 
  11   5   5      474.05      472.78     20.04 o 
  13   5   5      217.78      228.75     27.28 o 
  15   5   5       10.86       57.09     23.01 o 
 -16   6   5       17.73       75.32     32.56 o 
 -14   6   5        2.48      -12.95     18.63 o 
 -12   6   5      165.43      142.87     23.64 o 
 -10   6   5     1187.14     1180.88     44.00 o 
  -8   6   5     8253.75     8492.18    120.25 o 
  -6   6   5     1227.70     1216.00     27.74 o 
  -4   6   5       54.28      -14.16     14.16 o 
  -2   6   5     2024.88     2162.87     37.54 o 
   0   6   5     2960.28     3142.35     59.65 o 
   2   6   5      640.87      675.32     21.70 o 
   4   6   5     1112.00     1132.22     26.50 o 
   6   6   5     1405.78     1342.31     24.34 o 
   8   6   5     2214.06     2277.74     40.99 o 
  10   6   5     2367.19     2459.50     44.11 o 
  12   6   5      155.00      140.88     30.90 o 
  14   6   5      113.08      141.36     23.78 o 
 -15   7   5      380.20      433.98     26.17 o 
 -13   7   5      704.96      689.58     25.76 o 
 -11   7   5      139.07      154.95     20.67 o 
  -9   7   5       70.22       27.61     22.93 o 
  -7   7   5       85.51       72.07     16.33 o 
  -5   7   5     4186.22     4278.87     88.91 o 
  -3   7   5     4865.50     5033.13     76.30 o 
  -1   7   5      697.25      656.14     26.33 o 
   1   7   5      115.67       81.20     33.17 o 
   3   7   5     4150.84     4068.40     65.91 o 
   5   7   5      552.54      537.89     20.38 o 
   7   7   5     1464.61     1586.99     28.33 o 
   9   7   5       24.52       29.15     12.18 o 
  11   7   5      104.62       96.18     12.74 o 
  13   7   5      491.56      416.01     38.87 o 
 -14   8   5      216.69      221.93     32.44 o 
 -12   8   5      136.95      164.48     23.88 o 
 -10   8   5       44.46       15.42     19.66 o 
  -8   8   5      123.18       96.52     23.58 o 
  -6   8   5      101.79      130.64     16.71 o 
  -4   8   5        7.18       -7.60     18.06 o 
  -2   8   5      399.32      410.53     15.00 o 
   0   8   5      106.41      147.47     21.42 o 
   2   8   5       28.03       -5.77     16.41 o 
   4   8   5      386.81      360.21     22.15 o 
   6   8   5       63.27        9.13     24.38 o 
   8   8   5      184.59      172.32     20.76 o 
  10   8   5        0.14       11.18     12.65 o 
  12   8   5       12.58       13.37     18.84 o 
 -13   9   5       99.58      114.47     54.89 o 
 -11   9   5      151.84      134.16     19.92 o 
  -9   9   5      295.92      292.36     15.13 o 
  -7   9   5     1504.93     1634.98     58.40 o 
  -5   9   5     3330.92     3466.59     82.94 o 
  -3   9   5     1582.34     1550.32     35.91 o 
  -1   9   5      203.51      226.47     22.89 o 
   1   9   5      269.72      256.75     21.65 o 
   3   9   5     2222.24     2278.26     45.86 o 
   5   9   5     4573.88     4689.12     76.45 o 
   7   9   5     1354.84     1355.38     40.36 o 
   9   9   5        3.79       -1.19     22.06 o 
  11   9   5       18.00      100.49     51.48 o 
 -12  10   5       16.44      -20.56     22.11 o 
 -10  10   5      408.10      416.54     25.20 o 
  -8  10   5     1993.63     2018.62     37.25 o 
  -6  10   5     1556.94     1631.84     35.26 o 
  -4  10   5      396.08      415.47     17.00 o 
  -2  10   5        3.82      -20.93     20.93 o 
   0  10   5      409.19      419.13     25.84 o 
   2  10   5      912.47      907.52     46.62 o 
   4  10   5      465.44      409.55     23.73 o 
   6  10   5     1486.93     1379.80     34.16 o 
   8  10   5      656.84      581.47     23.31 o 
  10  10   5      119.72      121.07     30.63 o 
 -11  11   5       22.23        7.87     26.91 o 
  -9  11   5       66.65       74.51     14.52 o 
  -7  11   5      201.46      214.49     24.42 o 
  -5  11   5       15.35       16.22     14.76 o 
  -3  11   5      392.93      385.04     16.05 o 
  -1  11   5      967.42      947.70     34.43 o 
   1  11   5       42.12       -7.75     24.71 o 
   3  11   5      221.56      213.24     23.98 o 
   5  11   5       79.60       44.87     27.23 o 
   7  11   5       93.81       69.76     24.80 o 
   9  11   5       50.56       99.49     33.16 o 
 -10  12   5      137.55      241.73     28.41 o 
  -8  12   5      237.60      241.57     19.43 o 
  -6  12   5       61.58       30.25     15.54 o 
  -4  12   5      239.11      237.63     15.66 o 
  -2  12   5     1105.10     1153.54     36.72 o 
   0  12   5     3523.51     3752.80    102.74 o 
   2  12   5     1213.08     1328.81     44.85 o 
   4  12   5        3.26       22.56     21.56 o 
   6  12   5        2.33       15.38     26.98 o 
   8  12   5      263.21      310.87     48.70 o 
  -7  13   5        5.67       23.00     17.69 o 
  -5  13   5       18.13       39.37     15.68 o 
  -3  13   5       64.59       70.26     29.49 o 
  -1  13   5      150.11      180.59     40.63 o 
   1  13   5       11.47      -21.73     27.64 o 
   3  13   5       67.47       46.75     60.70 o 
   5  13   5        0.44        2.20     26.82 o 
  -2  14   5      102.52      155.32     41.58 o 
   0  14   5      468.15      373.76     40.96 o 
 -18   0   6      805.37      765.92     78.22 o 
 -16   0   6      696.19      631.69     21.83 o 
 -14   0   6      685.32      699.37     27.89 o 
 -12   0   6      119.08      148.05     23.51 o 
 -10   0   6     3312.35     3544.74     71.34 o 
  -8   0   6     9202.04     8713.20    152.71 o 
  -6   0   6    43478.88    43454.19    711.61 o 
  -4   0   6    39675.57    40981.85    578.54 o 
  -2   0   6      455.63      526.13     27.78 o 
   0   0   6    12588.12    12682.16    216.63 o 
   2   0   6    13305.70    14314.22    243.26 o 
   4   0   6    37925.75    38676.23    774.93 o 
   6   0   6    20927.15    22025.03    370.29 o 
   8   0   6     4324.10     4401.86     83.46 o 
  10   0   6      339.34      385.72     19.77 o 
  12   0   6      654.48      593.18     27.10 o 
  14   0   6      794.32      865.83     42.08 o 
  16   0   6      418.12      452.96     35.15 o 
 -17   1   6       79.83       91.25     25.97 o 
 -15   1   6        0.61       24.81     21.40 o 
 -13   1   6      164.03      147.04     22.06 o 
 -11   1   6        2.23       -4.81     12.09 o 
  -9   1   6        6.79       10.93     12.34 o 
  -7   1   6     2066.47     2109.62     33.07 o 
  -5   1   6     1410.51     1428.93     25.07 o 
  -3   1   6       27.83       32.63      9.47 o 
  -1   1   6     1241.61     1113.42     20.48 o 
   1   1   6      106.49       90.25     14.73 o 
   3   1   6     7008.41     7611.81    126.13 o 
   5   1   6      377.18      386.22     27.88 o 
   7   1   6     2985.46     2821.05     38.19 o 
   9   1   6        4.19       11.27     14.37 o 
  11   1   6      675.35      662.27     19.48 o 
  13   1   6       48.35       13.41     15.63 o 
  15   1   6      173.50      121.90     24.18 o 
 -18   2   6        0.75       25.29     22.79 o 
 -16   2   6      710.31      634.67     21.93 o 
 -14   2   6     1263.90     1277.69     44.19 o 
 -12   2   6     1347.65     1224.53     25.35 o 
 -10   2   6      598.57      562.54     18.64 o 
  -8   2   6      231.02      229.94     17.11 o 
  -6   2   6       52.94       35.52     10.29 o 
  -4   2   6     5386.64     5742.75     67.55 o 
  -2   2   6      451.16      427.07     14.03 o 
   0   2   6     4897.84     4921.76     64.26 o 
   2   2   6     7432.11     7540.23     94.45 o 
   4   2   6    15398.07    16154.92    180.63 o 
   6   2   6       69.98       31.94     13.50 o 
   8   2   6      239.39      223.53     13.22 o 
  10   2   6      442.09      444.48     18.92 o 
  12   2   6     1895.62     1941.42     33.51 o 
  14   2   6     1110.81     1079.35     30.21 o 
  16   2   6      213.52      242.27     29.28 o 
 -17   3   6        2.67        8.14     22.19 o 
 -15   3   6      253.38      259.63     22.18 o 
 -13   3   6      884.15      917.08     34.78 o 
 -11   3   6     1327.15     1303.48     51.16 o 
  -9   3   6     4122.62     4014.41    105.74 o 
  -7   3   6     1060.54     1036.96     22.78 o 
  -5   3   6     2960.09     3168.65     49.96 o 
  -3   3   6    11172.51    11979.66    133.55 o 
  -1   3   6    14513.26    14748.69    177.97 o 
   1   3   6    12630.59    12414.97    150.98 o 
   3   3   6      406.96      351.89     14.27 o 
   5   3   6       92.80      101.09     10.99 o 
   7   3   6     1544.26     1520.36     46.03 o 
   9   3   6     4673.48     4749.16     65.38 o 
  11   3   6      985.76      902.87     24.90 o 
  13   3   6      104.63       88.23     15.88 o 
  15   3   6       19.47       76.20     18.71 o 
 -18   4   6       10.46        7.04     33.63 o 
 -16   4   6       13.40       33.54     34.51 o 
 -14   4   6       84.65       13.39     18.51 o 
 -12   4   6        0.02      -19.50     19.50 o 
 -10   4   6       23.31       -7.00     18.14 o 
  -8   4   6       18.87        5.13     10.77 o 
  -6   4   6        0.09        2.42      8.93 o 
  -4   4   6     7171.66     7112.03    154.61 o 
  -2   4   6     1657.40     1801.37     26.52 o 
   0   4   6        0.32      -36.24     54.56 o 
   2   4   6      520.61      521.55     18.75 o 
   4   4   6      584.60      598.61     17.30 o 
   6   4   6       36.60       19.04     11.10 o 
   8   4   6     2331.82     2342.00     37.50 o 
  10   4   6        0.98       -7.00     12.76 o 
  12   4   6        7.77       -1.20     15.34 o 
  14   4   6        0.06       -1.20     15.23 o 
 -17   5   6       79.97       73.77     21.79 o 
 -15   5   6       18.78      -14.97     18.41 o 
 -13   5   6     1117.02     1240.72     33.79 o 
 -11   5   6     6103.63     6208.62     95.77 o 
  -9   5   6      470.50      456.36     19.65 o 
  -7   5   6        7.02       13.01      9.22 o 
  -5   5   6      233.10      224.68     15.98 o 
  -3   5   6     2562.47     2422.79     36.90 o 
  -1   5   6    23740.67    23601.45    309.71 o 
   1   5   6    22492.82    22883.64    300.86 o 
   3   5   6      902.51      947.60     22.85 o 
   5   5   6      208.07      220.24     14.48 o 
   7   5   6      591.90      552.42     33.70 o 
   9   5   6     3473.02     3565.21     58.14 o 
  11   5   6     1825.86     1850.97     37.47 o 
  13   5   6       63.05       88.83     22.92 o 
  15   5   6      274.29      327.90     26.27 o 
 -16   6   6      101.39       49.36     19.83 o 
 -14   6   6      786.89      796.03     28.69 o 
 -12   6   6      843.07      896.18     35.73 o 
 -10   6   6      882.49      830.28     46.81 o 
  -8   6   6       47.04       20.79     21.42 o 
  -6   6   6     1327.91     1321.57     25.97 o 
  -4   6   6      410.15      453.76     16.31 o 
  -2   6   6      496.23      423.86     13.83 o 
   0   6   6     3036.45     3052.61     60.75 o 
   2   6   6     3914.08     3882.48     62.66 o 
   4   6   6     1818.32     1858.22     39.63 o 
   6   6   6      386.20      395.56     21.58 o 
   8   6   6       18.59       10.70     13.81 o 
  10   6   6        2.71      -17.12     20.00 o 
  12   6   6      438.26      406.59     36.02 o 
  14   6   6      500.86      474.69     29.73 o 
 -15   7   6       41.42       51.04     19.51 o 
 -13   7   6      107.12      160.39     26.81 o 
 -11   7   6       65.34        8.53     22.26 o 
  -9   7   6       17.56        7.89     21.52 o 
  -7   7   6       62.43       67.41     23.87 o 
  -5   7   6      846.37      900.13     34.99 o 
  -3   7   6      414.03      421.49     21.90 o 
  -1   7   6        8.16       -5.60     23.90 o 
   1   7   6      147.96      118.76     22.74 o 
   3   7   6      500.92      449.87     24.03 o 
   5   7   6      202.97      195.83     20.67 o 
   7   7   6     1058.47     1091.62     45.87 o 
   9   7   6     1391.18     1371.85     58.73 o 
  11   7   6       22.99       19.51     14.17 o 
  13   7   6       45.72       56.49     22.63 o 
 -14   8   6      344.20      388.68     53.57 o 
 -12   8   6        3.13       24.91     23.14 o 
 -10   8   6        4.95       -6.00     26.65 o 
  -8   8   6     5764.50     5710.41    134.89 o 
  -6   8   6    10571.64    11176.40    232.04 o 
  -4   8   6     5838.39     6032.37     98.74 o 
  -2   8   6      332.47      343.11     27.46 o 
   0   8   6      387.92      344.03     21.88 o 
   2   8   6       13.49       35.79     19.58 o 
   4   8   6     9945.26     9751.26    210.40 o 
   6   8   6     4395.01     4538.11     73.87 o 
   8   8   6     1798.41     1727.76     36.49 o 
  10   8   6       85.34       79.73     25.37 o 
  12   8   6      162.13      140.67     19.01 o 
 -13   9   6       36.26       85.85     55.26 o 
 -11   9   6        6.54       -0.28     21.83 o 
  -9   9   6       69.94       82.78     14.63 o 
  -7   9   6      488.10      516.43     29.42 o 
  -5   9   6      446.27      442.78     19.55 o 
  -3   9   6      163.59      159.75     12.63 o 
  -1   9   6       23.21       33.77     18.78 o 
   1   9   6        4.11       15.38     18.99 o 
   3   9   6        7.48       -3.40     18.20 o 
   5   9   6      368.67      358.38     21.85 o 
   7   9   6       57.92       45.21     16.18 o 
   9   9   6      212.14      242.04     22.42 o 
  11   9   6       75.92       52.14     38.15 o 
 -12  10   6       25.93       60.77     29.34 o 
 -10  10   6        4.03       36.24     29.76 o 
  -8  10   6       94.95       99.23     19.61 o 
  -6  10   6     1639.33     1694.11     33.26 o 
  -4  10   6      844.60      871.72     48.80 o 
  -2  10   6       57.66       26.76     26.68 o 
   0  10   6       50.36       -2.92     39.29 o 
   2  10   6      546.97      534.75     24.24 o 
   4  10   6     1654.17     1658.54     38.98 o 
   6  10   6      790.39      817.94     27.30 o 
   8  10   6       20.47       14.46     17.59 o 
  10  10   6        1.70       -2.55     23.11 o 
 -11  11   6      209.19      267.20     37.50 o 
  -9  11   6      353.92      384.28     20.55 o 
  -7  11   6      431.09      445.97     20.66 o 
  -5  11   6      118.04       99.24     17.80 o 
  -3  11   6      781.17      809.87     27.94 o 
  -1  11   6      230.29      288.29     27.33 o 
   1  11   6      193.03      215.62     21.92 o 
   3  11   6       85.92       65.04     20.31 o 
   5  11   6       62.47       83.36     21.06 o 
   7  11   6      367.00      388.44     24.00 o 
   9  11   6      755.68      778.41     52.22 o 
 -10  12   6       11.05      -14.86     26.78 o 
  -8  12   6        3.65       23.46     17.00 o 
  -6  12   6       59.84       94.65     16.52 o 
  -4  12   6        3.99       45.70     21.57 o 
  -2  12   6      158.57      149.23     21.96 o 
   0  12   6      158.43       67.74     48.11 o 
   2  12   6       33.09       18.36     24.53 o 
   4  12   6       30.97       54.57     29.58 o 
   6  12   6       67.98       90.98     31.63 o 
  -7  13   6       14.03       -0.21     19.38 o 
  -5  13   6       36.93       28.38     15.01 o 
  -3  13   6      255.91      296.33     35.15 o 
  -1  13   6     1449.63     1453.63     55.87 o 
   1  13   6     1662.22     1680.58     46.77 o 
   3  13   6       48.85      117.77     34.06 o 
   5  13   6        7.45       23.44     33.14 o 
 -17   1   7      862.99      854.67     22.07 o 
 -15   1   7      898.59      840.75     45.52 o 
 -13   1   7      319.70      286.24     16.33 o 
 -11   1   7      585.79      587.87     23.51 o 
  -9   1   7      211.93      230.29     15.81 o 
  -7   1   7     9999.75    10008.31    123.04 o 
  -5   1   7    24310.61    25153.25    293.42 o 
  -3   1   7     6541.12     7096.16     82.42 o 
  -1   1   7      282.75      276.70     12.18 o 
   1   1   7      320.56      338.39     14.79 o 
   3   1   7     6610.31     6866.23    112.18 o 
   5   1   7     4132.34     3897.05     50.05 o 
   7   1   7      736.47      771.67     17.55 o 
   9   1   7     2312.95     2310.05     34.09 o 
  11   1   7      967.84      949.33     33.74 o 
  13   1   7     1547.91     1589.82     38.10 o 
  15   1   7      234.00      185.07     46.66 o 
 -18   2   7      367.74      354.62     21.70 o 
 -16   2   7      127.66      115.46     28.92 o 
 -14   2   7       32.17       13.61     11.82 o 
 -12   2   7      459.90      451.90     19.56 o 
 -10   2   7      858.96      815.82     21.29 o 
  -8   2   7     1044.84     1022.60     21.00 o 
  -6   2   7     4621.47     4826.42     58.90 o 
  -4   2   7     8857.22     8816.03    100.75 o 
  -2   2   7    15162.85    16195.68    192.68 o 
   0   2   7      915.69      945.67     28.72 o 
   2   2   7      137.58      121.77     11.97 o 
   4   2   7       39.43       18.59     18.72 o 
   6   2   7     3175.57     3237.36     43.82 o 
   8   2   7     6967.32     7086.15    105.53 o 
  10   2   7     2258.28     2240.95     36.64 o 
  12   2   7        4.05      -15.57     15.57 o 
  14   2   7        1.16      -15.04     15.04 o 
 -17   3   7       31.87       37.17     23.62 o 
 -15   3   7      149.06      107.59     23.49 o 
 -13   3   7      522.34      521.65     23.67 o 
 -11   3   7     1042.12     1026.49     23.95 o 
  -9   3   7     1457.66     1453.98     26.13 o 
  -7   3   7      188.55      161.55     11.61 o 
  -5   3   7     5255.93     5425.56     66.21 o 
  -3   3   7      467.49      628.53     15.08 o 
  -1   3   7        4.03      -20.78     20.78 o 
   1   3   7     9018.29     9091.50    114.08 o 
   3   3   7     7970.11     7897.48    100.76 o 
   5   3   7      566.80      620.63     16.57 o 
   7   3   7       83.19       59.21     17.13 o 
   9   3   7       23.97       17.60     17.32 o 
  11   3   7      529.35      540.56     18.68 o 
  13   3   7      582.18      581.56     19.72 o 
  15   3   7      132.13      188.33     26.22 o 
 -16   4   7      114.61      114.04     21.91 o 
 -14   4   7      329.06      367.10     22.66 o 
 -12   4   7     5055.26     5309.82     85.51 o 
 -10   4   7     3677.01     3674.35    127.62 o 
  -8   4   7      274.51      306.03     13.50 o 
  -6   4   7     1751.68     1618.28     25.83 o 
  -4   4   7     6047.73     6690.25     81.40 o 
  -2   4   7     9156.44     8861.96    111.03 o 
   0   4   7    17462.28    18164.80    218.81 o 
   2   4   7     3208.44     3274.21     53.38 o 
   4   4   7      383.38      373.69     16.56 o 
   6   4   7      935.26      904.71     20.05 o 
   8   4   7       11.92       -5.79     15.51 o 
  10   4   7      364.69      436.27     17.45 o 
  12   4   7       49.80       43.33     12.71 o 
  14   4   7       24.34        5.98     21.80 o 
 -17   5   7        0.85       -6.56     26.93 o 
 -15   5   7      147.07      159.72     20.19 o 
 -13   5   7      402.18      426.76     28.76 o 
 -11   5   7      527.99      509.13     28.92 o 
  -9   5   7     3844.09     3808.90    124.99 o 
  -7   5   7      292.36      280.52     17.05 o 
  -5   5   7       30.44       15.71     11.78 o 
  -3   5   7      182.05      268.16     13.72 o 
  -1   5   7     1031.24     1078.88     22.04 o 
   1   5   7     2420.20     2413.42     49.91 o 
   3   5   7     7224.42     7163.68    103.63 o 
   5   5   7     1356.24     1304.13     37.01 o 
   7   5   7       63.02       17.77     18.57 o 
   9   5   7        2.19      -12.76     14.72 o 
  11   5   7        6.89       -8.60     21.10 o 
  13   5   7      434.13      520.08     22.90 o 
 -16   6   7       72.86       14.79     24.28 o 
 -14   6   7       44.33       15.80     21.22 o 
 -12   6   7        4.49       -7.15     27.65 o 
 -10   6   7     2207.35     2253.07     53.12 o 
  -8   6   7      675.41      619.47     20.96 o 
  -6   6   7       91.84      105.88     12.11 o 
  -4   6   7     2658.57     2773.68     60.70 o 
  -2   6   7     4290.65     4353.51     62.22 o 
   0   6   7      767.58      762.53     37.42 o 
   2   6   7      153.15      105.84     15.23 o 
   4   6   7      501.22      503.82     46.33 o 
   6   6   7     2184.91     2151.39     35.54 o 
   8   6   7     2859.93     2901.39     50.47 o 
  10   6   7      412.05      461.37     19.05 o 
  12   6   7        7.39       48.92     24.44 o 
  14   6   7        2.24        0.03     43.56 o 
 -15   7   7      342.85      383.66     40.96 o 
 -13   7   7      283.00      270.07     32.44 o 
 -11   7   7      475.61      458.62     29.32 o 
  -9   7   7     1510.59     1575.81     33.42 o 
  -7   7   7     2151.97     2222.98     42.10 o 
  -5   7   7     3502.93     3549.25     61.36 o 
  -3   7   7      837.88      805.23     22.83 o 
  -1   7   7      400.93      440.72     28.79 o 
   1   7   7     4435.67     4560.35     73.78 o 
   3   7   7     5739.64     5709.08    105.19 o 
   5   7   7     4296.52     4380.77     71.59 o 
   7   7   7       93.22      108.85     14.39 o 
   9   7   7       65.03       48.58     12.66 o 
  11   7   7      467.62      478.23     20.82 o 
  13   7   7     1014.39     1103.50     40.09 o 
 -14   8   7        7.24       57.01     35.38 o 
 -12   8   7        0.09      -14.73     23.39 o 
 -10   8   7        3.98       -1.14     16.81 o 
  -8   8   7      146.40       68.55     16.66 o 
  -6   8   7        0.03       -9.11     18.40 o 
  -4   8   7      141.46      158.02     40.14 o 
  -2   8   7      674.81      666.40     55.30 o 
   0   8   7       26.53       38.15     17.63 o 
   2   8   7      382.66      384.21     28.54 o 
   4   8   7      132.17      158.49     27.99 o 
   6   8   7        8.85       20.65     27.67 o 
   8   8   7       46.66       15.30     14.65 o 
  10   8   7       80.66       51.54     17.02 o 
  12   8   7        6.30      -22.58     30.39 o 
 -13   9   7       12.90       19.31     26.52 o 
 -11   9   7      213.91      281.35     28.50 o 
  -9   9   7       63.29       27.49     23.12 o 
  -7   9   7     1926.48     1886.00     35.79 o 
  -5   9   7     5167.85     5308.16     76.36 o 
  -3   9   7      422.08      531.59     28.12 o 
  -1   9   7        7.99        9.03     17.53 o 
   1   9   7       12.65      -16.16     22.86 o 
   3   9   7      716.70      742.28     44.13 o 
   5   9   7     1483.98     1478.06     37.19 o 
   7   9   7      425.35      442.58     33.85 o 
   9   9   7       72.82      101.01     20.26 o 
  11   9   7      388.72      331.25     32.38 o 
 -12  10   7       37.32       22.65     33.54 o 
 -10  10   7       11.91      -11.49     15.11 o 
  -8  10   7      201.03      190.57     19.86 o 
  -6  10   7      906.41      888.67     24.44 o 
  -4  10   7     1474.23     1393.93     45.51 o 
  -2  10   7     1469.23     1520.76     48.69 o 
   0  10   7      280.37      250.98     21.62 o 
   2  10   7        2.46      -17.21     17.21 o 
   4  10   7        2.69        8.81     21.55 o 
   6  10   7      759.16      738.28     65.30 o 
   8  10   7      948.08      947.35     53.45 o 
  10  10   7      493.70      681.02     69.37 o 
 -11  11   7      128.46       70.67     38.24 o 
  -9  11   7       94.54       56.37     17.14 o 
  -7  11   7      231.93      229.08     17.03 o 
  -5  11   7        4.22        2.99     14.30 o 
  -3  11   7       33.97       65.23     28.15 o 
  -1  11   7        8.47        0.87     20.77 o 
   1  11   7      926.37      907.67     33.09 o 
   3  11   7      950.57      973.37     33.83 o 
   5  11   7      269.41      291.69     24.09 o 
   7  11   7       20.20       13.18     18.07 o 
  -8  12   7        3.61      -10.48     19.37 o 
  -6  12   7       88.30       40.80     15.84 o 
  -4  12   7        3.72       -3.70     19.14 o 
  -2  12   7      825.03      771.81     30.19 o 
   0  12   7      736.55      716.51     31.60 o 
   2  12   7      790.67      791.12     32.00 o 
   4  12   7       35.91        4.01     25.06 o 
   6  12   7       40.78       56.22     45.69 o 
  -5  13   7       17.56       68.90     29.83 o 
  -3  13   7       38.61       19.26     30.06 o 
  -1  13   7       44.59       43.58     26.54 o 
   1  13   7      154.59      165.86     41.28 o 
   3  13   7       42.83       59.18     35.87 o 
 -18   0   8      285.50      258.07     41.38 o 
 -16   0   8     1955.52     2001.49     83.41 o 
 -14   0   8      299.96      328.17     25.49 o 
 -12   0   8       93.18       82.41     22.40 o 
 -10   0   8      276.75      371.97     40.35 o 
  -8   0   8     5035.85     5245.81    167.88 o 
  -6   0   8     8408.57     8311.11    150.25 o 
  -4   0   8    18833.87    19838.68    329.74 o 
  -2   0   8     1692.63     1653.69     39.08 o 
   0   0   8     5853.74     5594.73    163.36 o 
   2   0   8       34.44      139.54     35.58 o 
   4   0   8     3752.06     4095.60     80.32 o 
   6   0   8      200.47      233.60     20.37 o 
   8   0   8      283.76      260.63     19.52 o 
  10   0   8     4780.96     4847.90    121.72 o 
  12   0   8     3145.59     3338.68     71.41 o 
  14   0   8       17.66       28.71     40.47 o 
 -17   1   8       39.46       -6.69     22.16 o 
 -15   1   8      279.67      238.83     19.01 o 
 -13   1   8      235.60      238.93     16.67 o 
 -11   1   8       62.64       39.52     16.59 o 
  -9   1   8      231.99      178.32     17.69 o 
  -7   1   8       72.60       31.56     15.32 o 
  -5   1   8      945.51      792.61     19.73 o 
  -3   1   8     6627.10     6685.41     79.10 o 
  -1   1   8     3930.54     4200.63     62.87 o 
   1   1   8      229.27      146.21     16.48 o 
   3   1   8      349.97      295.20     19.22 o 
   5   1   8       51.62       49.15     13.11 o 
   7   1   8     1073.04     1140.79     24.28 o 
   9   1   8     1695.44     1703.66     30.63 o 
  11   1   8       14.55       12.38     17.08 o 
  13   1   8        0.47       10.27     22.57 o 
  15   1   8       98.94      121.44     28.07 o 
 -18   2   8        2.09       53.77     28.19 o 
 -16   2   8        3.20       22.82     16.48 o 
 -14   2   8      245.35      241.08     16.68 o 
 -12   2   8       91.20       90.67     17.93 o 
 -10   2   8     1207.61     1212.19     33.86 o 
  -8   2   8     3910.64     3960.67     52.40 o 
  -6   2   8      614.69      521.85     15.42 o 
  -4   2   8     2947.13     3186.11     46.23 o 
  -2   2   8      269.47      244.47     18.49 o 
   0   2   8     2118.71     2228.98     39.10 o 
   2   2   8    10283.52    10519.10    131.16 o 
   4   2   8     5018.31     4926.06     62.34 o 
   6   2   8      180.21      137.50     17.60 o 
   8   2   8      628.64      570.66     18.01 o 
  10   2   8      122.06      118.57     15.99 o 
  12   2   8      644.10      657.03     21.84 o 
  14   2   8      392.94      420.22     23.98 o 
 -17   3   8      130.15      144.34     23.85 o 
 -15   3   8      142.21      166.91     20.48 o 
 -13   3   8      515.34      514.65     26.46 o 
 -11   3   8     5969.31     6062.38    121.99 o 
  -9   3   8     1234.71     1224.00     24.38 o 
  -7   3   8      797.13      794.17     18.12 o 
  -5   3   8    11391.64    12262.79    138.80 o 
  -3   3   8     3090.51     3005.86     44.16 o 
  -1   3   8     6450.99     6722.03     87.01 o 
   1   3   8     4032.99     4322.48     60.47 o 
   3   3   8      341.62      316.10     17.84 o 
   5   3   8     2713.92     2790.48     44.27 o 
   7   3   8    13486.24    13507.11    155.69 o 
   9   3   8      744.83      787.47     26.69 o 
  11   3   8      169.25      172.14     15.15 o 
  13   3   8       30.28       55.43     18.64 o 
 -16   4   8       30.98       75.75     21.87 o 
 -14   4   8       33.98       -3.42     21.42 o 
 -12   4   8       20.44      -10.77     10.77 o 
 -10   4   8       86.79       33.19     20.35 o 
  -8   4   8      811.59      797.71     18.90 o 
  -6   4   8        6.49       -5.70     11.86 o 
  -4   4   8      749.09      824.22     22.19 o 
  -2   4   8      596.73      647.20     17.85 o 
   0   4   8      102.36       69.25     17.45 o 
   2   4   8        1.00       -0.66     18.35 o 
   4   4   8       28.22        0.91     19.04 o 
   6   4   8        2.05        3.56     13.40 o 
   8   4   8      185.00      250.06     21.63 o 
  10   4   8      249.97      216.39     15.84 o 
  12   4   8       13.97       54.37     15.10 o 
  14   4   8       50.66       84.47     18.84 o 
 -17   5   8        3.36       11.55     23.09 o 
 -15   5   8       40.56        2.68     27.79 o 
 -13   5   8     1114.10     1065.40     51.55 o 
 -11   5   8     4147.14     4152.97     66.96 o 
  -9   5   8     4440.58     4440.05    109.69 o 
  -7   5   8     1096.79     1114.15     30.33 o 
  -5   5   8      583.16      596.11     17.13 o 
  -3   5   8     6180.67     6711.52     88.13 o 
  -1   5   8     3275.22     3447.34     50.11 o 
   1   5   8      782.34      750.05     21.24 o 
   3   5   8     5453.46     5661.09     86.26 o 
   5   5   8     3828.17     3884.60     64.18 o 
   7   5   8     3775.27     3758.35     50.76 o 
   9   5   8     1560.51     1627.95     35.07 o 
  11   5   8       34.82       74.27     14.58 o 
  13   5   8        3.52       26.31     19.91 o 
 -16   6   8        8.40       26.85     24.61 o 
 -14   6   8       14.81       -5.60     25.84 o 
 -12   6   8      397.80      393.29     39.91 o 
 -10   6   8      124.01      149.28     25.27 o 
  -8   6   8     2466.32     2486.89     40.51 o 
  -6   6   8       49.60      -12.47     15.27 o 
  -4   6   8      183.15      181.88     11.96 o 
  -2   6   8      267.08      218.29     18.09 o 
   0   6   8      948.43      909.19     27.26 o 
   2   6   8     3252.84     3367.62     91.00 o 
   4   6   8     4746.30     4872.00     70.23 o 
   6   6   8       92.54      107.63     33.30 o 
   8   6   8      177.68      145.54     22.02 o 
  10   6   8       46.34       87.47     19.63 o 
  12   6   8      207.57      234.20     19.93 o 
 -15   7   8       54.90      152.58     62.25 o 
 -13   7   8       14.58      -28.50     28.50 o 
 -11   7   8       44.47        8.95     42.95 o 
  -9   7   8       67.17       64.96     19.48 o 
  -7   7   8        2.70      -21.78     21.78 o 
  -5   7   8      621.91      601.91     18.99 o 
  -3   7   8     3488.19     3489.59     53.79 o 
  -1   7   8      569.20      620.90     27.97 o 
   1   7   8     1513.13     1446.89     35.96 o 
   3   7   8      162.56      169.30     20.60 o 
   5   7   8       25.33        3.50     18.62 o 
   7   7   8      826.76      764.76     24.21 o 
   9   7   8      575.43      561.52     20.14 o 
  11   7   8       11.50       20.67     15.63 o 
 -14   8   8      166.63      196.12     31.93 o 
 -12   8   8        5.19       18.38     26.03 o 
 -10   8   8       81.64       81.18     22.23 o 
  -8   8   8      256.56      247.34     17.03 o 
  -6   8   8     3183.85     3061.15     84.12 o 
  -4   8   8     3342.63     3490.57     71.68 o 
  -2   8   8      724.26      793.81     27.72 o 
   0   8   8     1402.28     1432.34     37.70 o 
   2   8   8     1297.95     1313.31     34.34 o 
   4   8   8       21.33       43.36     18.21 o 
   6   8   8       61.91       -1.16     25.59 o 
   8   8   8      243.58      276.94     17.43 o 
  10   8   8      908.66      879.36     53.58 o 
  12   8   8     1049.73     1072.40     64.38 o 
 -13   9   8       56.87       -4.75     53.46 o 
 -11   9   8        5.67      -11.98     23.61 o 
  -9   9   8        4.32       21.00     15.51 o 
  -7   9   8       80.21       23.23     19.51 o 
  -5   9   8      163.49      143.79     22.20 o 
  -3   9   8     1319.35     1318.18     36.02 o 
  -1   9   8      956.92     1047.53     47.02 o 
   1   9   8       43.60       33.99     17.87 o 
   3   9   8      136.22      128.19     20.14 o 
   5   9   8       15.58       11.70     28.45 o 
   7   9   8      117.60      114.06     20.30 o 
   9   9   8      172.96      189.13     40.41 o 
 -12  10   8      168.43      113.27     32.05 o 
 -10  10   8       30.06       37.43     41.81 o 
  -8  10   8      274.44      302.34     19.74 o 
  -6  10   8       82.32       50.94     16.34 o 
  -4  10   8       86.54       68.02     18.53 o 
  -2  10   8        4.85      -20.21     20.21 o 
   0  10   8      803.51      739.18     27.99 o 
   2  10   8     1645.76     1724.93     42.10 o 
   4  10   8      566.11      608.14     26.85 o 
   6  10   8      100.04       93.87     38.26 o 
   8  10   8        9.27       -4.20     22.45 o 
 -11  11   8      105.81      100.30     30.38 o 
  -9  11   8       67.59       53.96     19.17 o 
  -7  11   8      111.20       98.70     17.22 o 
  -5  11   8      486.93      478.88     28.60 o 
  -3  11   8     1438.15     1566.16     44.90 o 
  -1  11   8     1643.75     1675.50     46.86 o 
   1  11   8       68.96       50.19     21.14 o 
   3  11   8        8.03       11.59     21.81 o 
   5  11   8      240.97      267.87     25.37 o 
   7  11   8      817.49      735.93     42.95 o 
  -8  12   8        3.66        3.81     19.55 o 
  -6  12   8        0.24       20.42     19.76 o 
  -4  12   8      130.96      118.75     25.91 o 
  -2  12   8       69.92       30.40     37.06 o 
   0  12   8       23.17       66.57     24.63 o 
   2  12   8      121.71      120.59     64.36 o 
   4  12   8        0.68      -25.55     25.55 o 
  -5  13   8        1.49       13.16     43.94 o 
  -3  13   8      137.91      163.13     37.39 o 
  -1  13   8      519.62      510.61     74.09 o 
   1  13   8      205.98      182.92     40.40 o 
 -17   1   9      271.15      278.49     25.58 o 
 -15   1   9      411.05      393.48     19.82 o 
 -13   1   9      774.88      788.93     23.20 o 
 -11   1   9      800.81      804.98     26.29 o 
  -9   1   9     2067.96     2132.02     37.00 o 
  -7   1   9     2926.87     2963.78     47.80 o 
  -5   1   9       67.17       28.68     13.73 o 
  -3   1   9     1235.32     1237.96     23.02 o 
  -1   1   9     4509.90     4581.98     62.56 o 
   1   1   9    20644.64    21373.15    256.96 o 
   3   1   9     5963.08     6070.79     80.88 o 
   5   1   9       50.57       43.75     13.78 o 
   7   1   9       47.89       61.75     18.72 o 
   9   1   9      857.11      884.49     29.86 o 
  11   1   9     2226.87     2233.66     38.29 o 
  13   1   9     1009.06     1067.60     52.84 o 
 -16   2   9      425.99      475.19     28.80 o 
 -14   2   9      868.67      834.04     28.21 o 
 -12   2   9      158.08      160.92     15.52 o 
 -10   2   9        2.87      -12.99     13.27 o 
  -8   2   9      496.78      450.16     18.64 o 
  -6   2   9      268.14      236.40     13.96 o 
  -4   2   9    12252.30    12822.41    157.15 o 
  -2   2   9    13428.17    13604.33    165.00 o 
   0   2   9      103.78       95.40     22.72 o 
   2   2   9      422.52      393.34     26.24 o 
   4   2   9       34.54       14.20     15.12 o 
   6   2   9      696.68      704.93     19.80 o 
   8   2   9     2198.12     2186.52     34.95 o 
  10   2   9      364.23      359.05     15.11 o 
  12   2   9      135.24      101.31     19.58 o 
  14   2   9       35.60       79.50     27.47 o 
 -17   3   9       18.17       54.68     24.17 o 
 -15   3   9       89.69       48.00     16.93 o 
 -13   3   9      119.09      112.39     14.71 o 
 -11   3   9     1405.28     1368.38     28.23 o 
  -9   3   9     2674.76     2720.73     43.30 o 
  -7   3   9      929.35     1032.04     33.48 o 
  -5   3   9      241.02      214.15     15.99 o 
  -3   3   9     1403.09     1298.72     25.69 o 
  -1   3   9      302.30      305.27     14.51 o 
   1   3   9     1690.01     1607.81     30.77 o 
   3   3   9     4053.59     4214.23     60.21 o 
   5   3   9     1016.33     1088.98     35.05 o 
   7   3   9     1086.51     1137.39     34.39 o 
   9   3   9        9.35       -1.06     12.65 o 
  11   3   9      187.23      200.37     18.63 o 
  13   3   9       12.56       11.24     15.74 o 
 -16   4   9        3.46       39.42     40.21 o 
 -14   4   9      424.20      405.04     23.17 o 
 -12   4   9      687.61      719.40     20.86 o 
 -10   4   9     3960.94     4040.91     59.31 o 
  -8   4   9     1647.52     1599.48     30.31 o 
  -6   4   9     1849.81     1781.86     29.32 o 
  -4   4   9     3546.66     3675.54     53.28 o 
  -2   4   9     1538.77     1599.70     34.96 o 
   0   4   9       46.60       44.89     14.50 o 
   2   4   9     2229.44     2239.90     39.17 o 
   4   4   9     6722.84     6557.67     88.38 o 
   6   4   9     8088.66     8336.86    101.84 o 
   8   4   9     3542.13     3536.14     50.20 o 
  10   4   9      197.53      199.27     15.50 o 
  12   4   9       28.91      -16.89     19.24 o 
 -15   5   9       32.04       93.63     23.81 o 
 -13   5   9       27.80       40.53     20.62 o 
 -11   5   9       18.54        1.84     15.76 o 
  -9   5   9      374.64      381.41     16.68 o 
  -7   5   9     4144.97     4192.02     54.80 o 
  -5   5   9       48.06        9.46     12.35 o 
  -3   5   9      345.08      392.32     16.93 o 
  -1   5   9        1.06       -4.86     12.81 o 
   1   5   9      435.14      415.37     19.35 o 
   3   5   9       53.56       16.19     18.15 o 
   5   5   9     1242.13     1382.01     49.90 o 
   7   5   9      243.10      186.75     14.82 o 
   9   5   9       17.33       12.94     15.67 o 
  11   5   9       16.99        6.04     23.51 o 
  13   5   9       54.80       81.41     34.95 o 
 -16   6   9       37.97       30.57     25.95 o 
 -14   6   9      376.28      356.40     26.81 o 
 -12   6   9      566.99      546.80     36.67 o 
 -10   6   9      601.20      564.77     17.72 o 
  -8   6   9      159.61      119.31     23.81 o 
  -6   6   9     3171.53     3172.15     45.65 o 
  -4   6   9     2497.69     2639.72     49.36 o 
  -2   6   9     4126.44     4038.95     58.26 o 
   0   6   9     2288.10     2354.79     45.98 o 
   2   6   9     2209.14     2197.80     44.49 o 
   4   6   9       92.38       72.01     20.52 o 
   6   6   9     3148.60     3192.43     50.03 o 
   8   6   9      742.19      770.38     18.35 o 
  10   6   9       67.84       58.04     19.56 o 
  12   6   9      118.08      171.89     21.12 o 
 -15   7   9       99.25      152.31     26.91 o 
 -13   7   9       26.61       57.85     20.83 o 
 -11   7   9      413.36      435.73     28.03 o 
  -9   7   9     1657.04     1695.70     34.58 o 
  -7   7   9     1874.22     1894.19     32.27 o 
  -5   7   9      557.42      552.27     19.25 o 
  -3   7   9       85.12       67.88     17.75 o 
  -1   7   9      381.11      426.47     21.87 o 
   1   7   9     3473.51     3550.07     56.64 o 
   3   7   9     2128.16     2154.36     45.39 o 
   5   7   9      594.75      543.04     27.28 o 
   7   7   9        9.14       19.57     21.65 o 
   9   7   9      261.51      225.44     19.88 o 
  11   7   9      599.45      568.88     46.22 o 
 -14   8   9      132.58      157.01     32.69 o 
 -12   8   9        0.24       11.65     27.73 o 
 -10   8   9      143.60      128.67     16.95 o 
  -8   8   9      265.13      328.49     20.29 o 
  -6   8   9       51.38       32.29     13.63 o 
  -4   8   9      153.17      110.47     21.77 o 
  -2   8   9      252.77      292.58     32.12 o 
   0   8   9       17.90       40.54     21.76 o 
   2   8   9      100.37       69.14     23.79 o 
   4   8   9      175.06      165.18     38.38 o 
   6   8   9       16.42       35.61     17.07 o 
   8   8   9        1.55       23.77     12.50 o 
  10   8   9       39.18       20.73     23.22 o 
 -13   9   9       16.00       26.42     32.40 o 
 -11   9   9       67.17       66.56     27.29 o 
  -9   9   9      210.57      233.85     19.85 o 
  -7   9   9      577.32      593.21     21.66 o 
  -5   9   9      293.40      273.50     16.44 o 
  -3   9   9     1433.75     1355.65     46.35 o 
  -1   9   9     1038.78     1134.88     35.02 o 
   1   9   9     2364.38     2411.83     49.64 o 
   3   9   9      575.69      563.68     35.25 o 
   5   9   9        6.43        3.68     23.59 o 
   7   9   9       21.26       33.11     34.93 o 
   9   9   9      921.87      920.05     38.37 o 
 -12  10   9       46.30      -10.52     32.18 o 
 -10  10   9       15.83       11.98     18.61 o 
  -8  10   9      104.55       86.90     18.23 o 
  -6  10   9      225.28      209.39     16.08 o 
  -4  10   9      802.15      883.46     37.62 o 
  -2  10   9     1416.31     1620.48     57.95 o 
   0  10   9      387.96      449.40     28.80 o 
   2  10   9        3.53       31.38     19.52 o 
   4  10   9       11.20       49.38     24.48 o 
   6  10   9       80.51       49.76     23.42 o 
   8  10   9      342.99      287.39     30.21 o 
  -9  11   9      508.52      523.99     26.99 o 
  -7  11   9      290.44      275.03     21.40 o 
  -5  11   9       12.59       20.05     20.12 o 
  -3  11   9      526.89      516.66     25.64 o 
  -1  11   9       48.04       18.96     23.37 o 
   1  11   9      348.18      354.56     25.67 o 
   3  11   9      480.20      471.42     29.40 o 
   5  11   9        7.37       40.03     29.01 o 
  -6  12   9      232.13      301.71     28.39 o 
  -4  12   9      236.51      328.45     34.86 o 
  -2  12   9      169.11      112.31     51.41 o 
   0  12   9       64.17       54.05     42.74 o 
   2  12   9       46.30       89.86     28.40 o 
   4  12   9      622.31      659.45     55.79 o 
 -16   0  10      595.44      572.54     33.05 o 
 -14   0  10      535.50      472.54     28.63 o 
 -12   0  10      617.01      587.08     30.00 o 
 -10   0  10      628.21      692.32     33.11 o 
  -8   0  10      187.85      188.48     24.59 o 
  -6   0  10     1146.85     1233.27     53.77 o 
  -4   0  10      454.07      443.18     26.65 o 
  -2   0  10    11528.76    11875.96    181.10 o 
   0   0  10    11517.58    11849.59    209.67 o 
   2   0  10     6913.85     7167.38    133.65 o 
   4   0  10      547.45      582.85     30.53 o 
   6   0  10      247.67      296.97     39.91 o 
   8   0  10      630.17      636.17     28.90 o 
  10   0  10     4716.89     4970.74    100.57 o 
  12   0  10      930.60      859.07     32.91 o 
 -17   1  10       50.55       61.59     24.14 o 
 -15   1  10      526.90      510.00     29.87 o 
 -13   1  10      805.78      841.99     29.26 o 
 -11   1  10      415.90      395.30     19.18 o 
  -9   1  10      132.62      132.82     18.07 o 
  -7   1  10      543.74      559.25     19.10 o 
  -5   1  10     1780.28     1930.87     31.72 o 
  -3   1  10     1790.97     1866.09     31.01 o 
  -1   1  10     3948.99     4115.85     58.80 o 
   1   1  10     1657.81     1585.98     41.80 o 
   3   1  10      231.00      239.60     18.55 o 
   5   1  10       19.87       36.21     16.67 o 
   7   1  10      449.81      399.74     18.63 o 
   9   1  10       25.30       37.18     13.48 o 
  11   1  10       79.80       75.27     17.63 o 
  13   1  10      208.80      236.94     31.61 o 
 -16   2  10       50.29       38.61     17.45 o 
 -14   2  10       83.29       42.85     22.66 o 
 -12   2  10      597.10      644.86     20.33 o 
 -10   2  10     1791.95     1842.19     33.62 o 
  -8   2  10     6559.91     6479.99     80.00 o 
  -6   2  10     4914.01     5230.52     71.65 o 
  -4   2  10      142.79      124.25     23.16 o 
  -2   2  10       46.08       11.12     14.04 o 
   0   2  10     5749.95     6005.88     88.46 o 
   2   2  10     3902.94     3950.19     58.30 o 
   4   2  10     1354.23     1422.86     29.10 o 
   6   2  10     1739.35     1787.36     34.38 o 
   8   2  10     1375.93     1320.90     28.88 o 
  10   2  10      823.45      784.07     23.00 o 
  12   2  10      242.62      257.07     21.55 o 
 -17   3  10       12.48        8.00     36.77 o 
 -15   3  10      218.83      256.65     25.13 o 
 -13   3  10      894.54      900.13     23.58 o 
 -11   3  10        5.53       16.83     19.58 o 
  -9   3  10       68.67       50.87     15.54 o 
  -7   3  10      783.36      858.65     20.64 o 
  -5   3  10     2153.49     2060.45     59.48 o 
  -3   3  10     4290.16     4268.41     60.42 o 
  -1   3  10     2062.95     2068.65     35.93 o 
   1   3  10      657.96      630.89     24.74 o 
   3   3  10      986.54      941.42     22.22 o 
   5   3  10     3799.83     3732.19     52.72 o 
   7   3  10      283.17      326.43     17.61 o 
   9   3  10      532.32      559.95     19.03 o 
  11   3  10        2.98       28.20     20.61 o 
  13   3  10      101.62      163.15     31.12 o 
 -16   4  10       14.18       16.62     21.79 o 
 -14   4  10       47.93       48.39     15.33 o 
 -12   4  10      375.68      317.88     18.71 o 
 -10   4  10        0.28      -14.93     16.23 o 
  -8   4  10      124.00      124.44     14.54 o 
  -6   4  10      244.54      197.57     15.57 o 
  -4   4  10       28.32      -15.04     15.04 o 
  -2   4  10        3.01        3.71     17.03 o 
   0   4  10       78.54       75.95     13.48 o 
   2   4  10      176.80      200.66     18.73 o 
   4   4  10      419.54      392.11     25.09 o 
   6   4  10       27.11      -21.44     21.44 o 
   8   4  10      241.05      259.30     16.28 o 
  10   4  10        0.07       35.61     37.13 o 
  12   4  10        7.32       14.84     21.21 o 
 -15   5  10       78.96       27.95     24.08 o 
 -13   5  10       48.18       36.70     19.18 o 
 -11   5  10       30.91       15.17     22.30 o 
  -9   5  10      478.53      480.31     19.38 o 
  -7   5  10       50.99       51.33     21.79 o 
  -5   5  10     3414.18     3481.76     52.66 o 
  -3   5  10     2024.63     2001.98     46.08 o 
  -1   5  10       75.03       93.82     17.56 o 
   1   5  10      491.86      447.99     22.38 o 
   3   5  10     1045.03     1010.92     28.24 o 
   5   5  10     2331.96     2237.80     45.01 o 
   7   5  10     1439.01     1441.32     28.97 o 
   9   5  10       31.14       55.59     14.21 o 
  11   5  10       20.73       36.71     33.68 o 
 -14   6  10       12.07       64.09     24.45 o 
 -12   6  10      168.87      196.26     17.72 o 
 -10   6  10     3148.90     3174.38     54.29 o 
  -8   6  10     3531.33     3666.89     52.45 o 
  -6   6  10     3118.22     3178.84     80.55 o 
  -4   6  10      142.15      139.43     30.55 o 
  -2   6  10       14.65       -1.64     15.08 o 
   0   6  10      597.14      584.61     18.63 o 
   2   6  10     5292.32     5178.40     92.16 o 
   4   6  10     1471.26     1427.34     35.02 o 
   6   6  10     2254.96     2217.26     33.86 o 
   8   6  10      463.26      510.95     16.70 o 
  10   6  10      317.86      347.91     20.00 o 
  12   6  10      194.98      206.79     34.41 o 
 -15   7  10      279.72      332.90     41.39 o 
 -13   7  10      502.40      503.30     29.33 o 
 -11   7  10      169.17      131.73     24.96 o 
  -9   7  10      208.35      211.68     15.23 o 
  -7   7  10      390.79      410.31     17.48 o 
  -5   7  10      682.22      621.10     22.05 o 
  -3   7  10     2543.83     2693.21     47.61 o 
  -1   7  10     1448.98     1484.30     47.86 o 
   1   7  10      512.29      472.30     22.08 o 
   3   7  10        1.63       -6.29     18.32 o 
   5   7  10      111.02       99.28     19.85 o 
   7   7  10       23.48       28.83     14.73 o 
   9   7  10        5.38       -5.00     13.27 o 
  11   7  10      108.85       77.28     27.90 o 
 -14   8  10      198.25      179.70     52.72 o 
 -12   8  10      358.01      364.91     36.64 o 
 -10   8  10      221.79      259.16     29.74 o 
  -8   8  10      731.19      705.41     24.37 o 
  -6   8  10       21.21       25.15     15.63 o 
  -4   8  10      136.16      143.16     21.78 o 
  -2   8  10     2247.20     2334.38     80.28 o 
   0   8  10     3771.23     3916.72     69.90 o 
   2   8  10     2298.37     2324.82     48.63 o 
   4   8  10       32.83       16.89     18.44 o 
   6   8  10       42.90       77.35     19.93 o 
   8   8  10      190.14      137.72     18.41 o 
  10   8  10     1060.10     1001.90     43.74 o 
 -11   9  10       23.44        4.51     17.97 o 
  -9   9  10       21.82       17.80     17.99 o 
  -7   9  10       38.82       -8.67     21.37 o 
  -5   9  10       92.00      104.30     33.64 o 
  -3   9  10      110.23      155.63     20.89 o 
  -1   9  10      175.86      218.04     27.31 o 
   1   9  10      177.53      170.21     38.84 o 
   3   9  10       18.07       12.77     20.26 o 
   5   9  10       36.89       25.10     26.68 o 
   7   9  10       78.77       18.74     19.19 o 
   9   9  10       15.66       44.01     36.94 o 
 -10  10  10      837.74      747.34     29.82 o 
  -8  10  10      665.68      615.00     23.17 o 
  -6  10  10      110.21       72.39     20.93 o 
  -4  10  10       89.44       65.37     29.31 o 
  -2  10  10       18.38       21.13     27.95 o 
   0  10  10      350.95      358.21     28.48 o 
   2  10  10      949.35      914.06     61.42 o 
   4  10  10      183.11      285.82     27.18 o 
   6  10  10       85.75      103.32     59.24 o 
  -9  11  10        5.64      -20.78     23.83 o 
  -7  11  10       20.05        0.87     39.85 o 
  -5  11  10      458.35      482.62     26.48 o 
  -3  11  10      606.10      590.71     27.15 o 
  -1  11  10      416.65      320.61     32.89 o 
   1  11  10       63.99       43.26     30.33 o 
   3  11  10       99.44      194.97     73.14 o 
   5  11  10      200.86       80.50     43.93 o 
  -6  12  10       30.43       26.77     29.24 o 
  -4  12  10       23.01       21.51     45.47 o 
  -2  12  10       40.70       70.25     25.02 o 
   0  12  10        9.63      -21.18     36.80 o 
   2  12  10        0.69      -17.13     46.17 o 
 -17   1  11       63.03       66.75     22.69 o 
 -15   1  11      129.05      126.02     24.63 o 
 -13   1  11       45.52       11.53     21.65 o 
 -11   1  11     1683.36     1729.00     35.30 o 
  -9   1  11     1818.77     1772.04     37.02 o 
  -7   1  11      465.55      475.18     29.71 o 
  -5   1  11      157.78      186.26     18.88 o 
  -3   1  11     1484.52     1511.40     28.21 o 
  -1   1  11     4250.50     4164.44     60.26 o 
   1   1  11     4419.86     4383.42     71.92 o 
   3   1  11      442.09      429.46     18.58 o 
   5   1  11        5.38       -4.34     16.68 o 
   7   1  11     1421.03     1401.76     30.45 o 
   9   1  11     1675.98     1726.78     34.67 o 
  11   1  11      818.91      882.75     25.71 o 
  13   1  11        3.52       17.84     32.25 o 
 -16   2  11      141.55      156.62     25.77 o 
 -14   2  11     1291.16     1246.51     28.64 o 
 -12   2  11      565.45      592.33     20.72 o 
 -10   2  11      140.29      127.75     23.53 o 
  -8   2  11       15.43        1.82     18.74 o 
  -6   2  11      110.59      153.21     24.46 o 
  -4   2  11     1634.34     1604.21     31.50 o 
  -2   2  11     1932.95     1985.27     35.99 o 
   0   2  11     2339.64     2550.87     42.82 o 
   2   2  11     1142.80     1158.16     28.88 o 
   4   2  11     1637.72     1575.61     32.79 o 
   6   2  11      336.14      346.26     18.47 o 
   8   2  11      121.57       95.61     16.17 o 
  10   2  11        5.41        4.63     16.18 o 
  12   2  11      667.84      724.33     31.11 o 
 -15   3  11       44.88       31.87     33.83 o 
 -13   3  11      592.72      582.22     30.85 o 
 -11   3  11      218.81      235.72     17.43 o 
  -9   3  11      779.08      802.39     21.68 o 
  -7   3  11     1211.55     1191.51     28.57 o 
  -5   3  11       92.41       56.53     18.01 o 
  -3   3  11      216.89      203.97     16.21 o 
  -1   3  11       45.62       44.39     15.09 o 
   1   3  11     1286.75     1317.83     59.29 o 
   3   3  11        7.32        3.40     18.45 o 
   5   3  11      211.24      192.88     16.21 o 
   7   3  11      649.57      692.09     23.38 o 
   9   3  11      403.46      442.33     22.08 o 
  11   3  11       35.02       43.17     24.53 o 
 -16   4  11      123.60      281.57     45.46 o 
 -14   4  11      123.38      146.67     30.84 o 
 -12   4  11      768.81      690.20     35.83 o 
 -10   4  11      333.99      348.21     26.99 o 
  -8   4  11     4250.05     4405.71     59.46 o 
  -6   4  11    10032.95    10498.25    133.59 o 
  -4   4  11     5060.10     5443.07     75.96 o 
  -2   4  11       11.91        7.44     14.88 o 
   0   4  11      166.08      186.51     19.71 o 
   2   4  11      429.39      400.23     26.79 o 
   4   4  11     8175.90     8508.91    135.46 o 
   6   4  11     5825.04     5643.11     74.68 o 
   8   4  11      554.65      594.88     20.49 o 
  10   4  11        3.56      -20.68     20.68 o 
  12   4  11      200.26      225.93     22.19 o 
 -15   5  11        0.18       30.99     33.28 o 
 -13   5  11      168.32      156.75     22.99 o 
 -11   5  11        5.09      -16.36     16.36 o 
  -9   5  11       77.37       58.87     28.19 o 
  -7   5  11       11.83       -1.45     13.78 o 
  -5   5  11      849.75      823.68     23.45 o 
  -3   5  11       97.24       92.77     16.33 o 
  -1   5  11      241.64      246.83     16.07 o 
   1   5  11      333.00      352.44     30.03 o 
   3   5  11       55.01       56.68     26.79 o 
   5   5  11      365.56      309.26     19.08 o 
   7   5  11      386.30      370.42     19.22 o 
   9   5  11      148.03      154.98     12.24 o 
  11   5  11        5.75      -11.26     21.09 o 
 -14   6  11      500.09      399.96     34.35 o 
 -12   6  11      457.85      464.54     22.20 o 
 -10   6  11       64.20       55.77     43.75 o 
  -8   6  11        2.06      -13.96     15.84 o 
  -6   6  11      249.68      237.88     18.43 o 
  -4   6  11     1539.03     1468.49     32.83 o 
  -2   6  11      416.04      428.20     21.06 o 
   0   6  11      229.18      227.15     15.03 o 
   2   6  11     2154.24     2141.64     39.91 o 
   4   6  11      950.90      877.58     24.00 o 
   6   6  11        7.52       11.14     24.56 o 
   8   6  11       70.85       41.37     13.99 o 
  10   6  11        4.40       29.01     27.47 o 
 -13   7  11       16.90       12.06     26.21 o 
 -11   7  11      253.23      256.97     31.03 o 
  -9   7  11      250.52      258.04     16.30 o 
  -7   7  11      748.95      781.47     22.59 o 
  -5   7  11        5.60       23.38     17.92 o 
  -3   7  11      377.60      411.44     28.08 o 
  -1   7  11     1653.26     1687.32     40.01 o 
   1   7  11      537.23      576.29     24.42 o 
   3   7  11      275.70      269.56     23.58 o 
   5   7  11       51.82      121.65     20.68 o 
   7   7  11      147.57      129.77     19.24 o 
   9   7  11      764.49      756.95     36.56 o 
 -12   8  11       78.22      130.13     34.09 o 
 -10   8  11        2.96        1.02     21.16 o 
  -8   8  11      128.23      135.72     32.54 o 
  -6   8  11      124.11      184.34     20.79 o 
  -4   8  11      106.53      108.55     19.27 o 
  -2   8  11      345.75      377.54     24.51 o 
   0   8  11        1.13       -7.00     22.33 o 
   2   8  11       72.97       48.48     22.72 o 
   4   8  11        0.45       21.88     21.66 o 
   6   8  11       34.82       72.78     30.57 o 
   8   8  11       89.76       50.61     42.82 o 
 -11   9  11      419.40      461.98     26.37 o 
  -9   9  11      211.65      247.87     21.96 o 
  -7   9  11       10.31      -14.37     17.87 o 
  -5   9  11        9.30       10.73     22.35 o 
  -3   9  11      454.90      480.68     25.13 o 
  -1   9  11     3514.47     3455.80     75.65 o 
   1   9  11     1716.94     1804.67     45.22 o 
   3   9  11      122.04      131.68     33.66 o 
   5   9  11       65.33       82.47     29.10 o 
   7   9  11      104.57       91.66     34.59 o 
 -10  10  11        3.60       -6.99     23.86 o 
  -8  10  11        3.92      -17.86     22.82 o 
  -6  10  11        4.50      -27.47     27.47 o 
  -4  10  11      325.82      319.45     43.76 o 
  -2  10  11      405.36      357.58     44.48 o 
   0  10  11      682.83      703.85     36.51 o 
   2  10  11      160.73      246.63     27.23 o 
   4  10  11      209.68      223.22     27.00 o 
   6  10  11        9.06       39.63     29.73 o 
  -7  11  11      211.13      230.67     33.58 o 
  -5  11  11       38.07       66.22     25.16 o 
  -3  11  11       19.21       65.61     26.62 o 
  -1  11  11        1.48       -4.73     25.20 o 
   1  11  11        3.89      -21.22     29.83 o 
   3  11  11       33.36      215.59     39.11 o 
 -16   0  12       62.87      134.28     40.22 o 
 -14   0  12      553.35      634.11     43.32 o 
 -12   0  12     2367.12     2544.85     68.87 o 
 -10   0  12     2664.26     2633.72     76.49 o 
  -8   0  12        9.80      -15.12     25.93 o 
  -6   0  12     1883.77     1910.73     50.07 o 
  -4   0  12       12.17       22.52     18.94 o 
  -2   0  12     6852.67     7169.24    117.83 o 
   0   0  12    10655.34    11021.17    207.67 o 
   2   0  12     2757.44     2732.12    110.33 o 
   4   0  12       45.55       36.23     25.39 o 
   6   0  12       34.53       60.46     26.25 o 
   8   0  12      777.07      732.60     34.94 o 
  10   0  12      499.33      524.66     40.28 o 
  12   0  12      239.96      352.38     41.36 o 
 -15   1  12        0.48       33.62     18.10 o 
 -13   1  12      837.40      814.64     23.74 o 
 -11   1  12      585.24      561.29     25.01 o 
  -9   1  12       77.14       85.87     23.15 o 
  -7   1  12      615.68      627.75     21.60 o 
  -5   1  12       96.16      100.77     16.04 o 
  -3   1  12       35.99       28.34     21.38 o 
  -1   1  12      181.77      157.55     17.90 o 
   1   1  12     1452.08     1509.96     33.83 o 
   3   1  12     1378.68     1428.54     32.08 o 
   5   1  12      681.08      665.59     23.75 o 
   7   1  12       82.42       90.05     22.04 o 
   9   1  12        1.85      -14.80     17.17 o 
  11   1  12        0.62       14.24     22.44 o 
 -16   2  12        2.17      -25.32     25.32 o 
 -14   2  12      110.45      143.52     22.28 o 
 -12   2  12       12.22       16.09     19.30 o 
 -10   2  12      650.39      629.22     32.94 o 
  -8   2  12      254.90      267.13     17.64 o 
  -6   2  12      503.09      526.33     20.51 o 
  -4   2  12      875.46      870.93     45.98 o 
  -2   2  12     3045.85     3035.27     48.55 o 
   0   2  12       68.93       41.61     15.54 o 
   2   2  12      168.74      181.38     19.10 o 
   4   2  12       16.92       19.50     15.34 o 
   6   2  12      196.45      212.59     19.59 o 
   8   2  12     1939.69     1924.59     38.12 o 
  10   2  12      645.10      709.56     24.07 o 
  12   2  12       56.82       61.48     22.91 o 
 -15   3  12      152.69      214.56     32.82 o 
 -13   3  12      336.99      355.74     20.27 o 
 -11   3  12      130.54      136.17     17.01 o 
  -9   3  12      345.56      364.21     18.00 o 
  -7   3  12     2480.39     2502.67     43.94 o 
  -5   3  12     3806.27     3914.79     59.21 o 
  -3   3  12      781.40      754.17     31.05 o 
  -1   3  12       11.32       -3.42     16.71 o 
   1   3  12     1864.69     1906.10     36.19 o 
   3   3  12     3157.79     3032.11     50.28 o 
   5   3  12     1935.03     1970.97     39.56 o 
   7   3  12      489.71      469.94     21.29 o 
   9   3  12        9.50       50.85     18.46 o 
  11   3  12      113.25       58.71     22.24 o 
 -14   4  12       32.99       31.01     17.71 o 
 -12   4  12      295.95      261.02     21.99 o 
 -10   4  12       31.72       18.50     15.24 o 
  -8   4  12      379.87      362.79     28.58 o 
  -6   4  12       72.38       18.44     20.32 o 
  -4   4  12      156.17      164.63     29.19 o 
  -2   4  12      408.63      414.18     23.04 o 
   0   4  12      766.52      780.28     25.13 o 
   2   4  12       20.68      -14.19     14.19 o 
   4   4  12      251.86      270.88     19.42 o 
   6   4  12        4.07       -1.64     23.48 o 
   8   4  12        6.09       -7.42     17.08 o 
  10   4  12        4.40       22.07     19.43 o 
 -15   5  12      231.32      333.16     61.51 o 
 -13   5  12        4.25       12.11     19.47 o 
 -11   5  12       18.38       28.98     19.91 o 
  -9   5  12      415.75      418.81     18.74 o 
  -7   5  12     3133.59     3294.22     53.02 o 
  -5   5  12     2955.79     2997.42     49.62 o 
  -3   5  12      952.95      962.70     39.99 o 
  -1   5  12       11.41        3.69     15.33 o 
   1   5  12      266.80      278.48     17.60 o 
   3   5  12     1255.37     1306.72     29.94 o 
   5   5  12     4667.57     4667.81     71.67 o 
   7   5  12      145.55      172.13     15.67 o 
   9   5  12       15.28       -5.51     15.74 o 
 -14   6  12        1.11       43.04     36.07 o 
 -12   6  12       30.83       63.66     36.33 o 
 -10   6  12       28.69        7.28     17.99 o 
  -8   6  12      593.58      565.64     19.68 o 
  -6   6  12     1241.59     1297.42     30.32 o 
  -4   6  12     1182.39     1202.20     40.55 o 
  -2   6  12      893.96      932.07     30.46 o 
   0   6  12       58.22       69.28     13.14 o 
   2   6  12      251.46      266.88     15.89 o 
   4   6  12        8.59       -5.51     23.01 o 
   6   6  12      393.72      432.33     22.13 o 
   8   6  12     1033.40      944.74     23.49 o 
  10   6  12      301.57      353.81     37.01 o 
 -13   7  12      126.12      165.73     34.55 o 
 -11   7  12       97.13      157.03     16.62 o 
  -9   7  12      361.13      327.89     22.24 o 
  -7   7  12       33.20       24.36     17.18 o 
  -5   7  12      201.86      206.69     20.23 o 
  -3   7  12        3.55       -3.63     20.35 o 
  -1   7  12       59.62        1.25     29.08 o 
   1   7  12      297.23      367.12     30.84 o 
   3   7  12     1512.92     1628.22     44.53 o 
   5   7  12      342.12      296.64     21.24 o 
   7   7  12      136.04      197.00     24.98 o 
   9   7  12      107.69      123.87     26.41 o 
 -12   8  12      428.78      440.38     79.45 o 
 -10   8  12      891.40      947.42     29.47 o 
  -8   8  12       50.51       27.09     28.18 o 
  -6   8  12        3.17      -12.15     20.17 o 
  -4   8  12       44.28       11.01     21.05 o 
  -2   8  12     1295.10     1343.36     35.51 o 
   0   8  12     2585.90     2644.29     50.30 o 
   2   8  12      752.55      754.39     48.47 o 
   4   8  12      113.54      145.08     43.75 o 
   6   8  12      100.87       80.23     24.45 o 
   8   8  12      423.35      419.65     44.23 o 
 -11   9  12       94.73      132.50     32.14 o 
  -9   9  12       53.53       58.71     21.25 o 
  -7   9  12       11.53       40.90     60.51 o 
  -5   9  12        1.00       31.22     22.44 o 
  -3   9  12       85.16      100.52     24.46 o 
  -1   9  12      152.19      125.55     45.70 o 
   1   9  12      127.76      220.07     38.02 o 
   3   9  12      100.62       66.49     25.96 o 
   5   9  12      129.80      178.61     57.42 o 
  -8  10  12      105.99       94.68     46.53 o 
  -6  10  12       59.87       19.23     24.91 o 
  -4  10  12      101.11      118.13     44.76 o 
  -2  10  12      410.65      486.59     49.28 o 
   0  10  12      238.21      317.50     34.94 o 
   2  10  12       33.04       31.00     24.25 o 
   4  10  12        2.08      -25.14     25.14 o 
  -5  11  12      239.40      302.47     44.93 o 
  -3  11  12      190.72      272.68     40.35 o 
  -1  11  12       56.87       15.01     34.05 o 
   1  11  12      403.89      384.28     33.70 o 
 -15   1  13       94.26       36.63     37.50 o 
 -13   1  13      921.34      927.41     27.53 o 
 -11   1  13     1239.40     1242.04     43.89 o 
  -9   1  13     1045.12     1033.07     30.71 o 
  -7   1  13      125.99      138.80     17.45 o 
  -5   1  13      322.29      326.61     17.80 o 
  -3   1  13     1304.59     1294.89     28.30 o 
  -1   1  13     5591.87     5825.62     76.18 o 
   1   1  13      962.83      982.42     30.76 o 
   3   1  13      190.91      173.16     18.96 o 
   5   1  13      571.02      516.33     33.55 o 
   7   1  13     1327.12     1281.39     39.59 o 
   9   1  13      625.98      580.29     24.59 o 
  11   1  13       54.84       63.67     24.98 o 
 -14   2  13        1.27       14.17     18.15 o 
 -12   2  13      412.41      355.29     30.21 o 
 -10   2  13      767.63      742.30     45.80 o 
  -8   2  13      563.26      580.71     29.49 o 
  -6   2  13      436.42      402.94     26.92 o 
  -4   2  13        2.93       -4.09     17.22 o 
  -2   2  13       40.98       53.70     15.30 o 
   0   2  13     1332.84     1309.89     28.47 o 
   2   2  13     2606.19     2575.41     46.14 o 
   4   2  13     1656.23     1737.87     37.01 o 
   6   2  13      287.77      252.24     22.07 o 
   8   2  13      185.23      165.57     19.79 o 
  10   2  13       60.17       35.42     18.84 o 
 -15   3  13      182.34      273.05     42.77 o 
 -13   3  13      105.56      152.23     21.79 o 
 -11   3  13       30.05       26.10     24.50 o 
  -9   3  13       18.78       -3.22     21.93 o 
  -7   3  13      190.76      153.45     16.82 o 
  -5   3  13      916.29      937.38     24.97 o 
  -3   3  13     2660.39     2766.08     46.37 o 
  -1   3  13     2535.81     2566.99     44.51 o 
   1   3  13        0.59       -4.30     15.31 o 
   3   3  13      327.67      344.98     20.16 o 
   5   3  13      112.61      105.79     20.72 o 
   7   3  13      738.34      672.33     24.92 o 
   9   3  13      282.15      286.82     21.77 o 
 -14   4  13        2.14      -21.12     21.12 o 
 -12   4  13      369.32      385.90     21.34 o 
 -10   4  13      150.93      136.53     15.08 o 
  -8   4  13      536.93      524.83     21.43 o 
  -6   4  13     2752.80     2818.62     47.77 o 
  -4   4  13     2800.75     2731.92     57.31 o 
  -2   4  13       50.92       32.54     26.03 o 
   0   4  13      420.77      401.68     21.45 o 
   2   4  13      474.54      493.71     24.45 o 
   4   4  13      177.10      192.23     21.05 o 
   6   4  13      106.62      117.95     19.02 o 
   8   4  13      145.34      144.41     49.18 o 
  10   4  13      385.15      406.72     47.54 o 
 -13   5  13      131.02      109.98     17.62 o 
 -11   5  13       32.03       35.93     17.27 o 
  -9   5  13        0.71       14.11     15.85 o 
  -7   5  13      337.32      381.48     20.44 o 
  -5   5  13      754.73      797.78     34.23 o 
  -3   5  13      544.33      590.39     22.70 o 
  -1   5  13     1262.60     1223.27     32.51 o 
   1   5  13       19.96        4.22     25.58 o 
   3   5  13       19.99      -17.41     17.55 o 
   5   5  13      338.59      348.57     23.52 o 
   7   5  13       65.32      117.27     44.14 o 
   9   5  13      250.28      234.92     37.19 o 
 -12   6  13      140.40       88.78     18.27 o 
 -10   6  13       23.28       34.45     21.44 o 
  -8   6  13      322.42      348.55     24.24 o 
  -6   6  13      342.31      368.74     32.51 o 
  -4   6  13       73.48       72.64     21.03 o 
  -2   6  13        6.55      -17.49     17.49 o 
   0   6  13      261.60      248.24     18.76 o 
   2   6  13     1584.86     1422.77     33.64 o 
   4   6  13      630.17      659.95     23.17 o 
   6   6  13        1.68       71.48     23.15 o 
   8   6  13       24.13       51.10     31.99 o 
 -11   7  13      356.74      354.66     21.23 o 
  -9   7  13      921.65      903.62     28.89 o 
  -7   7  13       59.09       40.27     18.76 o 
  -5   7  13      540.57      523.23     29.43 o 
  -3   7  13     1462.03     1425.02     34.92 o 
  -1   7  13     1340.02     1295.32     31.58 o 
   1   7  13      270.70      219.29     31.44 o 
   3   7  13      401.23      452.36     26.59 o 
   5   7  13      213.43      186.67     34.52 o 
   7   7  13     1121.01     1081.76     35.29 o 
 -10   8  13       47.06       39.75     27.31 o 
  -8   8  13      108.29      112.21     38.20 o 
  -6   8  13       46.23       -0.59     26.87 o 
  -4   8  13       14.32       47.66     23.52 o 
  -2   8  13        2.10      -20.52     20.52 o 
   0   8  13        6.71        7.38     30.99 o 
   2   8  13       77.28      118.14     21.66 o 
   4   8  13      105.63       87.56     35.34 o 
   6   8  13        1.92      -26.01     26.01 o 
  -9   9  13      371.62      336.43     42.73 o 
  -7   9  13        1.77       30.84     28.67 o 
  -5   9  13       13.71      -27.82     47.83 o 
  -3   9  13       89.54       95.95     29.59 o 
  -1   9  13      731.13      697.40     31.47 o 
   1   9  13      481.83      466.71     30.19 o 
   3   9  13      207.78      312.47     38.18 o 
   5   9  13      163.51      215.96     58.17 o 
  -6  10  13       19.68      -76.86     76.86 o 
  -4  10  13       40.33       22.14     26.62 o 
  -2  10  13        1.31      -12.70     43.88 o 
   0  10  13      104.89      134.33     30.84 o 
   2  10  13      705.91      733.23     39.97 o 
 -14   0  14      278.39      281.80     45.05 o 
 -12   0  14      907.71      819.41     43.60 o 
 -10   0  14     2052.68     1985.19     85.83 o 
  -8   0  14     2494.29     2428.96     74.48 o 
  -6   0  14      274.49      346.82     47.21 o 
  -4   0  14      152.83      153.49     23.76 o 
  -2   0  14     1133.81     1137.23     35.50 o 
   0   0  14      470.03      471.40     30.46 o 
   2   0  14      654.30      680.74     74.94 o 
   4   0  14     3535.53     3471.74    193.87 o 
   6   0  14     2842.27     2656.55     67.24 o 
   8   0  14      538.06      543.24     34.66 o 
  10   0  14       14.01       30.63     52.29 o 
 -15   1  14       17.18       58.37     27.41 o 
 -13   1  14       47.73       56.75     19.51 o 
 -11   1  14      161.27      209.72     31.58 o 
  -9   1  14      786.28      811.28     28.34 o 
  -7   1  14       85.35       43.59     45.48 o 
  -5   1  14        3.56       19.96     19.15 o 
  -3   1  14      150.45      184.13     17.12 o 
  -1   1  14      458.07      401.26     27.03 o 
   1   1  14      264.40      243.76     20.27 o 
   3   1  14      955.03      948.78     35.15 o 
   5   1  14        3.03       21.67     23.39 o 
   7   1  14       29.20       27.46     19.95 o 
   9   1  14        0.53        5.39     19.01 o 
 -14   2  14        1.92      -12.79     18.46 o 
 -12   2  14       56.67       -2.42     47.01 o 
 -10   2  14        7.81        1.65     22.65 o 
  -8   2  14        5.88       -4.50     19.27 o 
  -6   2  14      308.78      318.97     27.21 o 
  -4   2  14     2837.65     2834.77     48.94 o 
  -2   2  14      348.04      384.76     20.26 o 
   0   2  14      111.12      151.78     38.23 o 
   2   2  14      308.61      282.70     24.65 o 
   4   2  14       52.02       28.53     24.69 o 
   6   2  14      880.78      835.83     40.25 o 
   8   2  14      709.89      779.84     28.47 o 
 -13   3  14       53.39       14.84     25.30 o 
 -11   3  14      216.55      209.50     21.16 o 
  -9   3  14      409.46      415.35     21.41 o 
  -7   3  14      983.20      976.80     27.05 o 
  -5   3  14      481.43      465.26     24.17 o 
  -3   3  14      849.63      834.15     28.76 o 
  -1   3  14      277.34      258.70     19.23 o 
   1   3  14     2255.85     2193.02     49.88 o 
   3   3  14     1373.04     1275.88     36.04 o 
   5   3  14       59.91       73.32     21.19 o 
   7   3  14        3.61      -10.63     20.48 o 
   9   3  14      259.62      242.03     27.57 o 
 -14   4  14        3.26       20.14     39.55 o 
 -12   4  14       22.21       10.57     23.21 o 
 -10   4  14        5.68        2.64     20.09 o 
  -8   4  14       45.05       14.47     17.41 o 
  -6   4  14        7.71        1.17     16.80 o 
  -4   4  14       17.58      -13.92     19.36 o 
  -2   4  14       67.58       33.28     16.69 o 
   0   4  14      600.73      615.51     25.05 o 
   2   4  14        0.43        0.68     17.25 o 
   4   4  14       93.61      102.98     19.45 o 
   6   4  14       39.38       29.11     18.67 o 
   8   4  14        0.10       14.90     32.64 o 
 -13   5  14      188.26      227.19     36.40 o 
 -11   5  14       39.97       63.84     19.16 o 
  -9   5  14       81.15      126.61     59.94 o 
  -7   5  14     1323.39     1245.64     31.56 o 
  -5   5  14      726.55      721.44     24.41 o 
  -3   5  14      623.91      668.90     42.25 o 
  -1   5  14     1811.45     1790.90     40.90 o 
   1   5  14     1027.36      991.43     28.95 o 
   3   5  14      470.97      390.51     35.89 o 
   5   5  14       38.00       30.15     21.99 o 
   7   5  14       40.03       13.11     27.88 o 
 -12   6  14       15.98       15.71     37.69 o 
 -10   6  14       74.99       89.69     20.74 o 
  -8   6  14      177.83      166.18     17.84 o 
  -6   6  14       70.16       44.98     17.85 o 
  -4   6  14      647.90      679.49     24.66 o 
  -2   6  14     1127.91     1128.94     30.87 o 
   0   6  14      350.35      377.41     21.17 o 
   2   6  14       97.26       96.86     19.47 o 
   4   6  14       62.03      102.03     38.85 o 
   6   6  14       78.43      103.51     28.71 o 
 -11   7  14       84.31       72.09     33.87 o 
  -9   7  14      128.53      203.12     24.19 o 
  -7   7  14      252.13      244.95     23.55 o 
  -5   7  14       29.18        4.18     18.94 o 
  -3   7  14      697.15      678.62     29.92 o 
  -1   7  14        4.98        9.49     32.91 o 
   1   7  14      346.93      394.39     32.02 o 
   3   7  14       29.25       22.01     28.08 o 
   5   7  14       30.03       33.36     47.12 o 
 -10   8  14      530.42      523.28     37.26 o 
  -8   8  14      287.57      230.68     27.67 o 
  -6   8  14       13.50      -13.97     22.69 o 
  -4   8  14      196.72      256.32     28.45 o 
  -2   8  14      246.69      247.72     34.67 o 
   0   8  14      492.30      479.72     27.29 o 
   2   8  14      229.99      274.19     25.29 o 
   4   8  14      964.65      963.64     42.19 o 
  -7   9  14       74.99       31.67    108.54 o 
  -5   9  14       23.32        7.50     51.98 o 
  -3   9  14        1.73        8.39     26.68 o 
  -1   9  14        5.08       34.24     44.74 o 
   1   9  14       49.63        3.44     36.94 o 
 -13   1  15      118.73      102.82     26.93 o 
 -11   1  15      236.34      210.97     25.86 o 
  -9   1  15       15.74      -25.32     25.32 o 
  -7   1  15      279.28      328.17     20.90 o 
  -5   1  15     1242.74     1316.03     29.10 o 
  -3   1  15      358.81      336.13     26.97 o 
  -1   1  15        4.77       -2.17     16.60 o 
   1   1  15       19.67        6.43     17.67 o 
   3   1  15      195.90      219.23     25.46 o 
   5   1  15     1175.02     1206.02     33.81 o 
   7   1  15      578.97      583.48     26.43 o 
 -14   2  15       83.35        6.88     75.25 o 
 -12   2  15       62.27       39.84     25.71 o 
 -10   2  15      847.32      851.02     29.30 o 
  -8   2  15     2325.38     2317.76     44.62 o 
  -6   2  15      591.86      586.24     22.75 o 
  -4   2  15      164.53      173.99     21.17 o 
  -2   2  15      358.77      361.67     28.30 o 
   0   2  15      450.42      473.52     21.58 o 
   2   2  15     1259.22     1260.01     33.86 o 
   4   2  15     1061.30      950.20     29.08 o 
   6   2  15      115.69       64.72     26.26 o 
   8   2  15       53.64       62.02     39.41 o 
 -13   3  15      345.41      336.04     27.18 o 
 -11   3  15        0.68        6.14     26.15 o 
  -9   3  15       33.86       28.95     24.23 o 
  -7   3  15       82.65       63.25     17.62 o 
  -5   3  15       71.98      120.59     19.25 o 
  -3   3  15      831.82      825.23     36.91 o 
  -1   3  15      413.88      395.12     23.81 o 
   1   3  15      148.63      104.22     24.35 o 
   3   3  15        0.42      -20.19     20.19 o 
   5   3  15       16.50       14.70     24.66 o 
   7   3  15       87.01      100.90     24.49 o 
 -12   4  15      126.70      153.12     22.38 o 
 -10   4  15      112.93      189.31     26.71 o 
  -8   4  15       64.95       63.27     21.76 o 
  -6   4  15      226.76      199.66     39.06 o 
  -4   4  15      346.49      369.67     21.32 o 
  -2   4  15     2124.68     2157.81     43.80 o 
   0   4  15     2444.64     2483.77     52.67 o 
   2   4  15     1037.41      943.08     30.76 o 
   4   4  15       17.32       25.79     22.26 o 
   6   4  15       31.62        7.18     22.73 o 
 -11   5  15       15.53      -10.91     22.47 o 
  -9   5  15        0.98       -5.34     30.06 o 
  -7   5  15      124.81       74.14     34.94 o 
  -5   5  15      113.60      166.26     20.79 o 
  -3   5  15      643.03      640.37     25.23 o 
  -1   5  15       84.93       53.93     47.10 o 
   1   5  15       33.72       65.26     22.60 o 
   3   5  15       31.48       52.36     19.74 o 
   5   5  15        3.80      -17.57     17.57 o 
 -10   6  15      897.61      855.73     34.71 o 
  -8   6  15      260.01      266.37     20.06 o 
  -6   6  15       37.47       52.76     25.53 o 
  -4   6  15        1.22      -10.60     21.21 o 
  -2   6  15       17.47       -6.73     23.30 o 
   0   6  15      418.98      363.21     23.50 o 
   2   6  15     1655.00     1659.87     39.56 o 
   4   6  15      159.95       70.17     38.37 o 
  -9   7  15        7.74       65.54     33.27 o 
  -7   7  15      149.10      115.57     19.42 o 
  -5   7  15      488.71      501.02     30.01 o 
  -3   7  15      486.60      545.44     28.43 o 
  -1   7  15      195.14      181.44     23.33 o 
   1   7  15        3.08       50.68     38.66 o 
   3   7  15       45.46       53.30     31.88 o 
  -8   8  15       34.04        2.56     32.01 o 
  -6   8  15        0.15       31.72     31.83 o 
  -4   8  15       12.97       53.46     42.33 o 
  -2   8  15       46.07       -1.71     26.38 o 
   0   8  15       14.74        9.82     27.56 o 
   2   8  15        0.01      -15.86     30.93 o 
  -3   9  15      127.14       27.26     31.51 o 
  -1   9  15       20.20       53.22     38.49 o 
 -12   0  16       26.75       27.46     68.32 o 
 -10   0  16      286.77      329.80     49.44 o 
  -8   0  16      837.64      831.11     40.73 o 
  -6   0  16     1298.01     1268.46     40.99 o 
  -4   0  16     2441.72     2262.67     55.08 o 
  -2   0  16        4.10       13.59     24.36 o 
   0   0  16        2.78       -4.76     33.91 o 
   2   0  16      139.66      104.12     31.18 o 
   4   0  16      789.95      845.03    108.85 o 
   6   0  16     1797.53     1641.14     56.29 o 
 -13   1  16       52.70        2.27     25.94 o 
 -11   1  16        5.07        9.56     23.05 o 
  -9   1  16      193.11      249.43     25.40 o 
  -7   1  16      509.09      503.96     28.76 o 
  -5   1  16      224.66      195.37     21.22 o 
  -3   1  16        9.57       22.75     22.61 o 
  -1   1  16        0.64       15.14     18.81 o 
   1   1  16       17.77       52.70     21.51 o 
   3   1  16       31.15      104.72     22.40 o 
   5   1  16      113.45       13.36     24.86 o 
   7   1  16       50.09       75.64     31.37 o 
 -12   2  16      162.99      170.41     41.23 o 
 -10   2  16       11.13      -19.50     28.22 o 
  -8   2  16        2.42      -17.50     22.45 o 
  -6   2  16      164.68      136.52     26.32 o 
  -4   2  16      916.78      899.14     27.44 o 
  -2   2  16     2161.24     2104.34     43.49 o 
   0   2  16      222.10      234.93     26.01 o 
   2   2  16       53.25       20.13     19.70 o 
   4   2  16      300.17      301.46     27.59 o 
   6   2  16      142.00      246.69     28.99 o 
 -11   3  16      200.86      236.58     36.45 o 
  -9   3  16      275.13      311.51     22.84 o 
  -7   3  16       71.03       94.34     20.63 o 
  -5   3  16       59.40       60.90     20.94 o 
  -3   3  16       13.76       -9.85     19.96 o 
  -1   3  16      929.60      947.48     26.76 o 
   1   3  16      650.56      631.08     24.91 o 
   3   3  16      241.14      264.99     30.63 o 
   5   3  16        2.25       68.29     36.40 o 
 -10   4  16       20.19       21.07     20.15 o 
  -8   4  16       22.94       30.95     17.97 o 
  -6   4  16       43.32       99.65     18.66 o 
  -4   4  16       12.09        0.87     22.67 o 
  -2   4  16       35.02       32.69     21.61 o 
   0   4  16        3.12       20.98     31.48 o 
   2   4  16        1.31      -16.97     19.83 o 
   4   4  16        1.65       21.54     22.22 o 
 -11   5  16      133.02      118.48     31.34 o 
  -9   5  16      150.63      135.47     18.61 o 
  -7   5  16        6.74       35.93     17.17 o 
  -5   5  16       15.25       29.13     23.11 o 
  -3   5  16       48.13       61.05     31.61 o 
  -1   5  16      809.71      841.76     29.45 o 
   1   5  16      845.02      807.50     31.73 o 
   3   5  16       81.68      125.10     31.16 o 
   5   5  16       82.78      171.90     56.81 o 
  -8   6  16       14.94      -10.30     31.25 o 
  -6   6  16       20.34        9.69     18.54 o 
  -4   6  16      724.64      690.80     27.37 o 
  -2   6  16      383.84      354.17     23.26 o 
   0   6  16      359.67      353.30     27.79 o 
   2   6  16      332.09      336.46     32.29 o 
  -7   7  16      314.82      264.05     33.42 o 
  -5   7  16       93.34       83.17     31.91 o 
  -3   7  16        0.32       21.96     32.95 o 
  -1   7  16        1.33      -31.53     36.36 o 
   1   7  16        8.23       38.96     52.76 o 
  -4   8  16      371.76      332.90     44.67 o 
  -2   8  16       18.61       25.74     40.22 o 
 -11   1  17       39.04        3.18     27.65 o 
  -9   1  17      243.42      240.27     35.13 o 
  -7   1  17      709.84      673.68     25.09 o 
  -5   1  17      772.93      715.40     43.01 o 
  -3   1  17     1012.80      892.46     29.58 o 
  -1   1  17        7.27       -4.30     17.32 o 
   1   1  17       71.38      123.09     23.42 o 
   3   1  17     1156.86     1076.84     43.30 o 
   5   1  17      588.05      536.85     38.08 o 
 -10   2  17       11.82       40.03     28.62 o 
  -8   2  17      229.37      226.63     24.99 o 
  -6   2  17      419.79      398.89     27.69 o 
  -4   2  17       68.16       71.18     22.02 o 
  -2   2  17        2.12        8.56     18.95 o 
   0   2  17       90.19       78.43     27.49 o 
   2   2  17        9.24       -0.45     18.61 o 
   4   2  17        7.49       -8.74     35.95 o 
  -9   3  17       22.28      -18.10     20.60 o 
  -7   3  17        6.13       49.96     34.68 o 
  -5   3  17        0.59        7.59     20.24 o 
  -3   3  17      159.59      151.39     25.91 o 
  -1   3  17        9.30       19.43     16.56 o 
   1   3  17      284.05      303.32     21.98 o 
   3   3  17       55.48       24.36     25.96 o 
 -10   4  17      440.75      452.75     32.42 o 
  -8   4  17       56.14        6.87     32.03 o 
  -6   4  17        2.45       38.73     19.00 o 
  -4   4  17      110.14      172.22     34.28 o 
  -2   4  17      972.61      893.88     29.11 o 
   0   4  17     1505.34     1368.15     36.21 o 
   2   4  17      344.74      380.31     37.75 o 
  -9   5  17        2.16      -12.10     26.54 o 
  -7   5  17        7.47        2.47     26.09 o 
  -5   5  17       72.32       12.33     26.87 o 
  -3   5  17       32.21       12.69     21.90 o 
  -1   5  17       88.02       92.35     32.30 o 
   1   5  17       62.84       19.03     29.62 o 
  -6   6  17       62.22       31.61     42.19 o 
  -4   6  17       37.03       59.61     78.28 o 
  -2   6  17       68.87      129.73     45.14 o 
   0   6  17       59.74       35.86     51.22 o 
  -8   0  18      246.04      283.17     36.52 o 
  -6   0  18     1356.12     1211.87     83.79 o 
  -4   0  18       17.69       -4.35     27.95 o 
  -2   0  18        8.29       49.26     40.10 o 
   0   0  18        2.51       -5.57     31.31 o 
   2   0  18       22.44      -15.97     42.08 o 
  -9   1  18       15.15      -14.32     25.53 o 
  -7   1  18       15.23        8.99     37.71 o 
  -5   1  18      586.02      558.34     25.18 o 
  -3   1  18      421.70      350.65     22.96 o 
  -1   1  18      206.84      139.87     22.07 o 
   1   1  18        3.86       10.11     23.09 o 
  -8   2  18       85.21       63.35     24.66 o 
  -6   2  18        8.61       -0.05     23.14 o 
  -4   2  18        3.91       20.83     31.73 o 
  -2   2  18        1.23       -6.14     23.89 o 
   0   2  18      214.53      198.01     27.78 o 
   2   2  18      725.40      771.70     40.77 o 
  -7   3  18       31.64       50.47     55.38 o 
  -5   3  18      144.84      128.34     27.51 o 
  -3   3  18      691.45      708.23     37.21 o 
  -1   3  18      453.20      416.45     56.99 o 
   1   3  18      192.82      129.84     70.91 o 
  -6   4  18        5.97       90.98     43.68 o 
  -4   4  18       14.36       31.19     31.81 o 
  -2   4  18        3.69       29.66     29.80 o 
   0   4  18        0.26       33.66     30.82 o 
  -3   5  18      156.20      150.00     53.46 o 
  -5   1  19      404.65      354.47     40.72 o 
  -3   1  19      145.35      108.59     30.50 o 
  -4   2  19      513.10      386.75     46.66 o 
                                                 
